# Supplementary material for: 2-Methyl-N-[1-(1H-pyrrol-2-yl)ethyl­idene]aniline
Source: Acta Crystallogr Sect E Struct Rep Online. 2012 Nov 10;68(Pt 12):o3326. doi: 10.1107/S1600536812045849 (PMC3588931; doi:10.1107/S1600536812045849)
Supplement: Supplementary file 1 [file e-68-o3326-sup1.cif]

##############################################################################
#                                                                            #
# This CIF contains the data in a paper accepted for publication in          #
# Acta Crystallographica Section E. It conforms to the requirements of       #
# Notes for Authors for Acta Crystallographica Section E, and has been       #
# peer reviewed under the auspices of the IUCr Commission on Journals.       #
#                                                                            #
# Full details of the Crystallographic Information File format               #
# are given in the paper "The Crystallographic Information File (CIF):       #
# a New Standard Archive File for Crystallography" by S. R. Hall, F. H.      #
# Allen and I. D. Brown [Acta Cryst. (1991), A47, 655-685].                  #
#                                                                            #
# The current version of the core CIF dictionary is obtainable from          #
# ftp://ftp.iucr.org/pub/cif_core.dic.                                       #
#                                                                            #
# Software is freely available for graphical display of the structure(s)     #
# in this CIF. For information consult the CIF software page                 #
# http://www.iucr.org/resources/cif/software.                                #
#                                                                            #
# This file may be used for bona fide research purposes within the           #
# scientific community so long as proper attribution is given to the journal # 
# article from which it was obtained.                                        #
#                                                                            #
##############################################################################
data_I
_audit_creation_method     SHELXL-97
_chemical_name_systematic
;
2-Methyl-<i>N</i>-[1-(1<i>H</i>-pyrrol-2-yl)ethylidene]aniline
;
_chemical_name_common     ?
_chemical_formula_moiety     'C13 H14 N2'
_chemical_formula_sum     'C13 H14 N2'
_chemical_formula_iupac     'C13 H14 N2'
_chemical_formula_weight     198.26
_chemical_melting_point_gt     396.5
_chemical_melting_point_lt     398.9
_symmetry_cell_setting     triclinic
_symmetry_space_group_name_H-M     'P -1'
_symmetry_space_group_name_Hall     '-P 1'
loop_
    _symmetry_equiv_pos_as_xyz
    'x, y, z'
    '-x, -y, -z'
_cell_length_a     10.120(2)
_cell_length_b     10.400(3)
_cell_length_c     11.726(3)
_cell_angle_alpha     79.138(4)
_cell_angle_beta     67.021(4)
_cell_angle_gamma     88.154(4)
_cell_volume     1114.7(5)
_cell_formula_units_Z     4
_cell_measurement_reflns_used     1216
_cell_measurement_theta_min     2.28
_cell_measurement_theta_max     25.24
_cell_measurement_temperature     296(2)
_exptl_crystal_description     block
_exptl_crystal_colour     colourless
_exptl_crystal_size_max     0.38
_exptl_crystal_size_mid     0.29
_exptl_crystal_size_min     0.17
_exptl_crystal_density_diffrn     1.181
_exptl_crystal_density_meas     ?
_exptl_crystal_density_method     'not measured'
_exptl_crystal_F_000     424
_exptl_absorpt_coefficient_mu     0.071
_exptl_absorpt_correction_type     multi-scan
_exptl_absorpt_process_details     '(<i>SADABS</i>; Bruker, 2008)'
_exptl_absorpt_correction_T_min     0.9734
_exptl_absorpt_correction_T_max     0.9877
_exptl_special_details
;
The purity and the composition of the compound were checked
and characterized by Infrared spectrum, ^1^H NMR spectrum,
mass spectrum, as well as elemental analysis.
IR (KBr): \n~C\\dbN~ 1645 cm^-1^. ^1^H NMR (400MHz, CDCl~3~):
<i>\d</i> 7.36 (d, 1H, benzene ring aromatic H), 7.15 (t, 2H,
benzene ring aromatic H), 7.88 (t, 1H, benzene ring aromatic H),
6.90 (d, 1H,pyrrole ring aromatic H), 6.71 (t, 1H, pyrrole
ring aromatic H), 6.34 (d, 1H,pyrrole ring aromatic H),
2.48 (s, 3H, phenyl-CH~3~), 2.25 (s, 3H,-N\\dbC(CH~3~)-).
MS (EI): m/<i>z</i> 197 (<i>M^+^</i>). Anal. Calcd. for
C~13~H~14~N~2~: C, 78.75; H, 7.12; N, 14.13. Found: C,
78.22; H, 6.95; N,14.68.
;
_diffrn_ambient_temperature     296(2)
_diffrn_radiation_type     MoK\a
_diffrn_radiation_wavelength     0.71073
_diffrn_radiation_source     'fine-focus sealed tube'
_diffrn_radiation_monochromator     graphite
_diffrn_measurement_device_type     'Bruker APEXII CCD'
_diffrn_measurement_method     '\f and \w scans'
_diffrn_detector_area_resol_mean     ?
_diffrn_reflns_number     5729
_diffrn_reflns_av_R_equivalents     0.0219
_diffrn_reflns_av_sigmaI/netI     0.0529
_diffrn_reflns_theta_min     2.28
_diffrn_reflns_theta_max     25.24
_diffrn_reflns_theta_full     25.24
_diffrn_measured_fraction_theta_max     0.987
_diffrn_measured_fraction_theta_full     0.987
_diffrn_reflns_limit_h_min     -9
_diffrn_reflns_limit_h_max     12
_diffrn_reflns_limit_k_min     -12
_diffrn_reflns_limit_k_max     12
_diffrn_reflns_limit_l_min     -10
_diffrn_reflns_limit_l_max     14
_diffrn_standards_number     ?
_diffrn_standards_interval_count     ?
_diffrn_standards_interval_time     ?
_diffrn_standards_decay_%     ?
_refine_special_details
;
 Refinement of F^2^ against ALL reflections.  The weighted R-factor wR and
 goodness of fit S are based on F^2^, conventional R-factors R are based
 on F, with F set to zero for negative F^2^. The threshold expression of
 F^2^ > 2sigma(F^2^) is used only for calculating R-factors(gt) etc. and is
 not relevant to the choice of reflections for refinement.  R-factors based
 on F^2^ are statistically about twice as large as those based on F, and R-
 factors based on ALL data will be even larger.
;
_reflns_number_total     3981
_reflns_number_gt     2530
_reflns_threshold_expression     I>2sigma(I)
_refine_ls_structure_factor_coef     Fsqd
_refine_ls_matrix_type     full
_refine_ls_R_factor_all     0.0842
_refine_ls_R_factor_gt     0.0506
_refine_ls_wR_factor_gt     0.1294
_refine_ls_wR_factor_ref     0.1486
_refine_ls_goodness_of_fit_ref     1.033
_refine_ls_restrained_S_all     1.034
_refine_ls_number_reflns     3981
_refine_ls_number_parameters     276
_refine_ls_number_restraints     2
_refine_ls_hydrogen_treatment     constr
_refine_ls_weighting_scheme     calc
_refine_ls_weighting_details
         'calc w=1/[\s^2^(Fo^2^)+(0.0703P)^2^+0.0000P] where P=(Fo^2^+2Fc^2^)/3'
_atom_sites_solution_hydrogens     geom
_atom_sites_solution_primary     direct
_atom_sites_solution_secondary     difmap
_refine_ls_shift/su_max     0.000
_refine_ls_shift/su_mean     0.000
_refine_diff_density_max     0.187
_refine_diff_density_min     -0.158
_refine_ls_extinction_method     '<i>SHELXL97</i> (Sheldrick, 2008)'
_refine_ls_extinction_coef     0.012(3)
_refine_ls_extinction_expression
                                  'Fc^*^=kFc[1+0.001xFc^2^\l^3^/sin(2\q)]^-1/4^'
loop_
    _atom_type_symbol
    _atom_type_description
    _atom_type_scat_dispersion_real
    _atom_type_scat_dispersion_imag
    _atom_type_scat_source
    'C' 'C' 0.0033 0.0016
                         'International Tables Vol C Tables 4.2.6.8 and 6.1.1.4'
    'H' 'H' 0.0000 0.0000
                         'International Tables Vol C Tables 4.2.6.8 and 6.1.1.4'
    'N' 'N' 0.0061 0.0033
                         'International Tables Vol C Tables 4.2.6.8 and 6.1.1.4'
_computing_data_collection     '<i>APEX2</i> (Bruker,2008)'
_computing_cell_refinement     '<i>SAINT</i> (Bruker,2008)'
_computing_data_reduction     '<i>SAINT</i> (Bruker,2008)'
_computing_structure_solution     '<i>SHELXS97</i> (Sheldrick, 2008)'
_computing_structure_refinement     '<i>SHELXL97</i> (Sheldrick, 2008)'
_computing_molecular_graphics     '<i>SHELXTL</i> (Sheldrick, 2008)'
_computing_publication_material     '<i>publCIF</i> (Westrip, 2010)'
loop_
    _atom_site_type_symbol
    _atom_site_label
    _atom_site_fract_x
    _atom_site_fract_y
    _atom_site_fract_z
    _atom_site_U_iso_or_equiv
    _atom_site_adp_type
    _atom_site_calc_flag
    _atom_site_refinement_flags
    _atom_site_occupancy
    _atom_site_symmetry_multiplicity
    _atom_site_disorder_assembly
    _atom_site_disorder_group
    N N1 0.37284(18) 0.91215(17) 0.19040(14) 0.0510(5) Uani d . 1 2 . .
    H H1 0.4426 0.9579 0.1289 0.061 Uiso calc R 1 2 . .
    N N2 0.34013(18) 0.93166(17) -0.03844(14) 0.0507(5) Uani d . 1 2 . .
    N N3 0.14266(18) 0.49423(17) 0.80750(14) 0.0541(5) Uani d . 1 2 . .
    H H3 0.0662 0.5111 0.8678 0.065 Uiso calc R 1 2 . .
    N N4 0.16015(18) 0.41253(17) 1.04284(14) 0.0498(5) Uani d . 1 2 . .
    C C1 0.3590(3) 0.8857(2) 0.31132(18) 0.0626(6) Uani d . 1 2 . .
    H H1A 0.4226 0.9137 0.3422 0.075 Uiso calc R 1 2 . .
    C C2 0.2371(3) 0.8118(3) 0.3801(2) 0.0689(7) Uani d . 1 2 . .
    H H2 0.2016 0.7798 0.4666 0.083 Uiso calc R 1 2 . .
    C C3 0.1742(3) 0.7922(2) 0.2987(2) 0.0633(6) Uani d . 1 2 . .
    H H3A 0.0888 0.7445 0.3208 0.076 Uiso calc R 1 2 . .
    C C4 0.2595(2) 0.8553(2) 0.18026(17) 0.0473(5) Uani d . 1 2 . .
    C C5 0.2429(2) 0.8691(2) 0.06202(19) 0.0491(5) Uani d . 1 2 . .
    C C6 0.1083(2) 0.8091(3) 0.0660(2) 0.0724(7) Uani d . 1 2 . .
    H H6A 0.0392 0.8752 0.0691 0.109 Uiso calc R 1 2 . .
    H H6B 0.0696 0.7412 0.1396 0.109 Uiso calc R 1 2 . .
    H H6C 0.1299 0.7724 -0.0082 0.109 Uiso calc R 1 2 . .
    C C7 0.3199(2) 0.95209(18) -0.15330(18) 0.0502(5) Uani d D 1 2 . .
    C C8 0.3676(2) 0.8647(2) -0.2347(2) 0.0562(6) Uani d . 1 2 . .
    C C9 0.3553(3) 0.8960(3) -0.3496(2) 0.0681(7) Uani d . 1 2 . .
    H H9 0.3870 0.8379 -0.4052 0.082 Uiso calc R 1 2 . .
    C C10 0.2981(3) 1.0095(3) -0.3841(2) 0.0753(8) Uani d . 1 2 . .
    H H10 0.2898 1.0276 -0.4617 0.090 Uiso calc R 1 2 . .
    C C11 0.2530(3) 1.0965(3) -0.3044(2) 0.0712(7) Uani d . 1 2 . .
    H H11 0.2154 1.1749 -0.3284 0.085 Uiso calc R 1 2 . .
    C C12 0.2627(2) 1.06875(19) -0.18953(19) 0.0589(6) Uani d D 1 2 . .
    H H12 0.2311 1.1280 -0.1352 0.071 Uiso calc R 1 2 . .
    C C13 0.4357(3) 0.7415(3) -0.2007(2) 0.0795(8) Uani d . 1 2 . .
    H H13A 0.4550 0.6895 -0.2645 0.119 Uiso calc R 1 2 . .
    H H13B 0.3716 0.6927 -0.1209 0.119 Uiso calc R 1 2 . .
    H H13C 0.5240 0.7633 -0.1949 0.119 Uiso calc R 1 2 . .
    C C14 0.1659(3) 0.5221(3) 0.68454(19) 0.0672(7) Uani d . 1 2 . .
    H H14 0.1023 0.5622 0.6508 0.081 Uiso calc R 1 2 . .
    C C15 0.2975(3) 0.4818(3) 0.6179(2) 0.0707(7) Uani d . 1 2 . .
    H H15 0.3410 0.4898 0.5307 0.085 Uiso calc R 1 2 . .
    C C16 0.3551(2) 0.4261(2) 0.70452(19) 0.0630(6) Uani d . 1 2 . .
    H H16 0.4442 0.3890 0.6856 0.076 Uiso calc R 1 2 . .
    C C17 0.2584(2) 0.4353(2) 0.82227(17) 0.0462(5) Uani d . 1 2 . .
    C C18 0.2667(2) 0.3960(2) 0.94336(19) 0.0475(5) Uani d . 1 2 . .
    C C19 0.4037(2) 0.3381(3) 0.9440(2) 0.0737(8) Uani d . 1 2 . .
    H H19A 0.4699 0.4068 0.9358 0.111 Uiso calc R 1 2 . .
    H H19B 0.4450 0.2930 0.8747 0.111 Uiso calc R 1 2 . .
    H H19C 0.3843 0.2775 1.0219 0.111 Uiso calc R 1 2 . .
    C C20 0.1708(2) 0.37695(19) 1.16170(18) 0.0489(5) Uani d D 1 2 . .
    C C21 0.1223(2) 0.2549(2) 1.23561(19) 0.0544(6) Uani d . 1 2 . .
    C C22 0.1255(3) 0.2295(3) 1.3541(2) 0.0698(7) Uani d . 1 2 . .
    H H22 0.0941 0.1472 1.4047 0.084 Uiso calc R 1 2 . .
    C C23 0.1739(3) 0.3221(3) 1.3993(2) 0.0791(8) Uani d . 1 2 . .
    H H23 0.1750 0.3026 1.4796 0.095 Uiso calc R 1 2 . .
    C C24 0.2206(3) 0.4433(3) 1.3258(2) 0.0766(8) Uani d . 1 2 . .
    H H24 0.2528 0.5068 1.3564 0.092 Uiso calc R 1 2 . .
    C C25 0.2199(2) 0.4712(2) 1.2078(2) 0.0611(6) Uani d D 1 2 . .
    H H25 0.2524 0.5535 1.1577 0.073 Uiso calc R 1 2 . .
    C C26 0.0651(3) 0.1542(3) 1.1890(2) 0.0790(8) Uani d . 1 2 . .
    H H26A -0.0239 0.1815 1.1831 0.119 Uiso calc R 1 2 . .
    H H26B 0.0491 0.0719 1.2467 0.119 Uiso calc R 1 2 . .
    H H26C 0.1333 0.1444 1.1073 0.119 Uiso calc R 1 2 . .
loop_
    _atom_site_aniso_label
    _atom_site_aniso_U_11
    _atom_site_aniso_U_22
    _atom_site_aniso_U_33
    _atom_site_aniso_U_12
    _atom_site_aniso_U_13
    _atom_site_aniso_U_23
    N1 0.0470(10) 0.0660(12) 0.0362(9) -0.0026(9) -0.0132(8) -0.0066(8)
    N2 0.0493(11) 0.0624(12) 0.0430(9) -0.0007(9) -0.0207(8) -0.0098(8)
    N3 0.0512(11) 0.0680(12) 0.0406(9) 0.0081(9) -0.0185(8) -0.0047(8)
    N4 0.0497(11) 0.0586(11) 0.0420(9) 0.0077(8) -0.0210(8) -0.0060(8)
    C1 0.0668(16) 0.0836(18) 0.0405(12) -0.0020(13) -0.0240(11) -0.0119(11)
    C2 0.0707(17) 0.0882(19) 0.0382(12) -0.0102(14) -0.0159(12) 0.0010(12)
    C3 0.0568(14) 0.0754(17) 0.0507(13) -0.0094(12) -0.0173(11) -0.0019(11)
    C4 0.0446(12) 0.0539(13) 0.0447(11) 0.0020(10) -0.0188(10) -0.0092(10)
    C5 0.0465(12) 0.0529(13) 0.0485(12) 0.0058(10) -0.0204(10) -0.0081(10)
    C6 0.0546(15) 0.099(2) 0.0655(15) -0.0131(13) -0.0301(12) -0.0033(14)
    C7 0.0441(12) 0.0617(14) 0.0469(11) -0.0025(10) -0.0198(10) -0.0101(10)
    C8 0.0521(13) 0.0617(15) 0.0578(13) -0.0028(11) -0.0231(11) -0.0140(11)
    C9 0.0709(16) 0.089(2) 0.0518(13) 0.0025(14) -0.0272(12) -0.0235(13)
    C10 0.0771(18) 0.106(2) 0.0484(13) 0.0019(16) -0.0318(13) -0.0121(14)
    C11 0.0731(17) 0.0820(18) 0.0615(14) 0.0102(14) -0.0348(13) -0.0030(13)
    C12 0.0620(15) 0.0655(16) 0.0542(13) 0.0093(12) -0.0272(11) -0.0147(11)
    C13 0.093(2) 0.0716(18) 0.0840(17) 0.0206(15) -0.0420(15) -0.0266(14)
    C14 0.0681(16) 0.0907(19) 0.0418(12) 0.0079(14) -0.0256(11) -0.0023(12)
    C15 0.0711(17) 0.096(2) 0.0401(12) 0.0057(14) -0.0187(12) -0.0096(12)
    C16 0.0558(14) 0.0799(17) 0.0514(13) 0.0084(12) -0.0185(11) -0.0143(12)
    C17 0.0457(12) 0.0503(13) 0.0423(11) 0.0044(10) -0.0181(9) -0.0068(9)
    C18 0.0471(12) 0.0495(13) 0.0497(12) 0.0050(10) -0.0232(10) -0.0097(10)
    C19 0.0567(15) 0.106(2) 0.0635(14) 0.0267(14) -0.0295(12) -0.0191(14)
    C20 0.0426(12) 0.0603(14) 0.0442(11) 0.0097(10) -0.0195(9) -0.0069(10)
    C21 0.0506(13) 0.0588(15) 0.0515(13) 0.0090(11) -0.0210(10) -0.0041(11)
    C22 0.0703(17) 0.0769(18) 0.0546(14) 0.0055(14) -0.0248(12) 0.0057(13)
    C23 0.0847(19) 0.106(2) 0.0515(14) 0.0099(17) -0.0372(14) -0.0048(15)
    C24 0.090(2) 0.089(2) 0.0695(16) 0.0069(16) -0.0487(15) -0.0221(15)
    C25 0.0683(16) 0.0643(16) 0.0566(13) 0.0023(12) -0.0324(12) -0.0078(11)
    C26 0.092(2) 0.0623(17) 0.0823(17) -0.0068(14) -0.0358(15) -0.0085(13)
_geom_special_details
;
All e.s.d.'s (except the e.s.d. in the dihedral angle between two l.s. planes)
are estimated using the full covariance matrix. The cell e.s.d.'s are taken
into account individually in the estimation of e.s.d.'s in distances, angles
and torsion angles; correlations between e.s.d.'s in cell parameters are only
used when they are defined by crystal symmetry. An approximate (isotropic)
treatment of cell e.s.d.'s is used for estimating e.s.d.'s involving l.s.
planes.
;
loop_
    _geom_bond_atom_site_label_1
    _geom_bond_atom_site_label_2
    _geom_bond_site_symmetry_2
    _geom_bond_distance
    _geom_bond_publ_flag
    N1 C1 . 1.344(2) ?
    N1 C4 . 1.362(3) ?
    N1 H1 . 0.8600 ?
    N2 C5 . 1.275(3) ?
    N2 C7 . 1.416(2) ?
    N3 C14 . 1.342(2) ?
    N3 C17 . 1.360(2) ?
    N3 H3 . 0.8600 ?
    N4 C18 . 1.278(2) ?
    N4 C20 . 1.418(2) ?
    C1 C2 . 1.347(3) ?
    C1 H1A . 0.9300 ?
    C2 C3 . 1.383(3) ?
    C2 H2 . 0.9300 ?
    C3 C4 . 1.364(3) ?
    C3 H3A . 0.9300 ?
    C4 C5 . 1.441(3) ?
    C5 C6 . 1.497(3) ?
    C6 H6A . 0.9600 ?
    C6 H6B . 0.9600 ?
    C6 H6C . 0.9600 ?
    C7 C8 . 1.382(3) ?
    C7 C12 . 1.3925(10) ?
    C8 C9 . 1.378(3) ?
    C8 C13 . 1.497(3) ?
    C9 C10 . 1.360(3) ?
    C9 H9 . 0.9300 ?
    C10 C11 . 1.364(3) ?
    C10 H10 . 0.9300 ?
    C11 C12 . 1.366(3) ?
    C11 H11 . 0.9300 ?
    C12 H12 . 0.9300 ?
    C13 H13A . 0.9600 ?
    C13 H13B . 0.9600 ?
    C13 H13C . 0.9600 ?
    C14 C15 . 1.355(3) ?
    C14 H14 . 0.9300 ?
    C15 C16 . 1.388(3) ?
    C15 H15 . 0.9300 ?
    C16 C17 . 1.364(3) ?
    C16 H16 . 0.9300 ?
    C17 C18 . 1.436(3) ?
    C18 C19 . 1.496(3) ?
    C19 H19A . 0.9600 ?
    C19 H19B . 0.9600 ?
    C19 H19C . 0.9600 ?
    C20 C21 . 1.377(3) ?
    C20 C25 . 1.3927(10) ?
    C21 C22 . 1.378(3) ?
    C21 C26 . 1.494(3) ?
    C22 C23 . 1.369(4) ?
    C22 H22 . 0.9300 ?
    C23 C24 . 1.366(4) ?
    C23 H23 . 0.9300 ?
    C24 C25 . 1.362(3) ?
    C24 H24 . 0.9300 ?
    C25 H25 . 0.9300 ?
    C26 H26A . 0.9600 ?
    C26 H26B . 0.9600 ?
    C26 H26C . 0.9600 ?
loop_
    _geom_angle_atom_site_label_1
    _geom_angle_atom_site_label_2
    _geom_angle_atom_site_label_3
    _geom_angle_site_symmetry_1
    _geom_angle_site_symmetry_3
    _geom_angle
    _geom_angle_publ_flag
    C1 N1 C4 . . 109.55(18) ?
    C1 N1 H1 . . 125.2 ?
    C4 N1 H1 . . 125.2 ?
    C5 N2 C7 . . 119.54(18) ?
    C14 N3 C17 . . 109.63(17) ?
    C14 N3 H3 . . 125.2 ?
    C17 N3 H3 . . 125.2 ?
    C18 N4 C20 . . 119.24(17) ?
    N1 C1 C2 . . 108.3(2) ?
    N1 C1 H1A . . 125.9 ?
    C2 C1 H1A . . 125.9 ?
    C1 C2 C3 . . 107.55(19) ?
    C1 C2 H2 . . 126.2 ?
    C3 C2 H2 . . 126.2 ?
    C4 C3 C2 . . 108.0(2) ?
    C4 C3 H3A . . 126.0 ?
    C2 C3 H3A . . 126.0 ?
    N1 C4 C3 . . 106.62(18) ?
    N1 C4 C5 . . 122.36(18) ?
    C3 C4 C5 . . 131.0(2) ?
    N2 C5 C4 . . 119.52(19) ?
    N2 C5 C6 . . 123.74(18) ?
    C4 C5 C6 . . 116.74(19) ?
    C5 C6 H6A . . 109.5 ?
    C5 C6 H6B . . 109.5 ?
    H6A C6 H6B . . 109.5 ?
    C5 C6 H6C . . 109.5 ?
    H6A C6 H6C . . 109.5 ?
    H6B C6 H6C . . 109.5 ?
    C8 C7 C12 . . 119.60(18) ?
    C8 C7 N2 . . 121.35(16) ?
    C12 C7 N2 . . 118.78(17) ?
    C9 C8 C7 . . 118.4(2) ?
    C9 C8 C13 . . 120.9(2) ?
    C7 C8 C13 . . 120.72(19) ?
    C10 C9 C8 . . 121.8(2) ?
    C10 C9 H9 . . 119.1 ?
    C8 C9 H9 . . 119.1 ?
    C9 C10 C11 . . 119.8(2) ?
    C9 C10 H10 . . 120.1 ?
    C11 C10 H10 . . 120.1 ?
    C10 C11 C12 . . 120.1(2) ?
    C10 C11 H11 . . 119.9 ?
    C12 C11 H11 . . 119.9 ?
    C11 C12 C7 . . 120.3(2) ?
    C11 C12 H12 . . 119.8 ?
    C7 C12 H12 . . 119.8 ?
    C8 C13 H13A . . 109.5 ?
    C8 C13 H13B . . 109.5 ?
    H13A C13 H13B . . 109.5 ?
    C8 C13 H13C . . 109.5 ?
    H13A C13 H13C . . 109.5 ?
    H13B C13 H13C . . 109.5 ?
    N3 C14 C15 . . 108.52(19) ?
    N3 C14 H14 . . 125.7 ?
    C15 C14 H14 . . 125.7 ?
    C14 C15 C16 . . 106.91(19) ?
    C14 C15 H15 . . 126.5 ?
    C16 C15 H15 . . 126.5 ?
    C17 C16 C15 . . 108.2(2) ?
    C17 C16 H16 . . 125.9 ?
    C15 C16 H16 . . 125.9 ?
    N3 C17 C16 . . 106.70(17) ?
    N3 C17 C18 . . 122.69(17) ?
    C16 C17 C18 . . 130.61(19) ?
    N4 C18 C17 . . 119.61(18) ?
    N4 C18 C19 . . 123.84(18) ?
    C17 C18 C19 . . 116.54(18) ?
    C18 C19 H19A . . 109.5 ?
    C18 C19 H19B . . 109.5 ?
    H19A C19 H19B . . 109.5 ?
    C18 C19 H19C . . 109.5 ?
    H19A C19 H19C . . 109.5 ?
    H19B C19 H19C . . 109.5 ?
    C21 C20 C25 . . 120.03(19) ?
    C21 C20 N4 . . 120.84(17) ?
    C25 C20 N4 . . 118.90(19) ?
    C20 C21 C22 . . 118.1(2) ?
    C20 C21 C26 . . 120.66(19) ?
    C22 C21 C26 . . 121.2(2) ?
    C23 C22 C21 . . 121.8(2) ?
    C23 C22 H22 . . 119.1 ?
    C21 C22 H22 . . 119.1 ?
    C24 C23 C22 . . 119.7(2) ?
    C24 C23 H23 . . 120.1 ?
    C22 C23 H23 . . 120.1 ?
    C25 C24 C23 . . 120.0(2) ?
    C25 C24 H24 . . 120.0 ?
    C23 C24 H24 . . 120.0 ?
    C24 C25 C20 . . 120.4(2) ?
    C24 C25 H25 . . 119.8 ?
    C20 C25 H25 . . 119.8 ?
    C21 C26 H26A . . 109.5 ?
    C21 C26 H26B . . 109.5 ?
    H26A C26 H26B . . 109.5 ?
    C21 C26 H26C . . 109.5 ?
    H26A C26 H26C . . 109.5 ?
    H26B C26 H26C . . 109.5 ?
loop_
    _geom_torsion_atom_site_label_1
    _geom_torsion_atom_site_label_2
    _geom_torsion_atom_site_label_3
    _geom_torsion_atom_site_label_4
    _geom_torsion_site_symmetry_1
    _geom_torsion_site_symmetry_2
    _geom_torsion_site_symmetry_3
    _geom_torsion_site_symmetry_4
    _geom_torsion
    _geom_torsion_publ_flag
    C4 N1 C1 C2 . . . . 0.0(3) ?
    N1 C1 C2 C3 . . . . 0.0(3) ?
    C1 C2 C3 C4 . . . . -0.1(3) ?
    C1 N1 C4 C3 . . . . -0.1(2) ?
    C1 N1 C4 C5 . . . . 178.53(18) ?
    C2 C3 C4 N1 . . . . 0.1(3) ?
    C2 C3 C4 C5 . . . . -178.4(2) ?
    C7 N2 C5 C4 . . . . -176.19(16) ?
    C7 N2 C5 C6 . . . . 2.9(3) ?
    N1 C4 C5 N2 . . . . 3.2(3) ?
    C3 C4 C5 N2 . . . . -178.6(2) ?
    N1 C4 C5 C6 . . . . -176.01(19) ?
    C3 C4 C5 C6 . . . . 2.3(3) ?
    C5 N2 C7 C8 . . . . -91.5(2) ?
    C5 N2 C7 C12 . . . . 94.5(3) ?
    C12 C7 C8 C9 . . . . -0.7(3) ?
    N2 C7 C8 C9 . . . . -174.6(2) ?
    C12 C7 C8 C13 . . . . 177.2(2) ?
    N2 C7 C8 C13 . . . . 3.2(3) ?
    C7 C8 C9 C10 . . . . 0.0(4) ?
    C13 C8 C9 C10 . . . . -177.8(3) ?
    C8 C9 C10 C11 . . . . 0.9(4) ?
    C9 C10 C11 C12 . . . . -1.2(4) ?
    C10 C11 C12 C7 . . . . 0.5(4) ?
    C8 C7 C12 C11 . . . . 0.4(3) ?
    N2 C7 C12 C11 . . . . 174.5(2) ?
    C17 N3 C14 C15 . . . . -0.2(3) ?
    N3 C14 C15 C16 . . . . 0.7(3) ?
    C14 C15 C16 C17 . . . . -0.9(3) ?
    C14 N3 C17 C16 . . . . -0.4(3) ?
    C14 N3 C17 C18 . . . . 178.8(2) ?
    C15 C16 C17 N3 . . . . 0.8(3) ?
    C15 C16 C17 C18 . . . . -178.3(2) ?
    C20 N4 C18 C17 . . . . -178.17(18) ?
    C20 N4 C18 C19 . . . . 1.2(3) ?
    N3 C17 C18 N4 . . . . 2.2(3) ?
    C16 C17 C18 N4 . . . . -178.8(2) ?
    N3 C17 C18 C19 . . . . -177.2(2) ?
    C16 C17 C18 C19 . . . . 1.8(4) ?
    C18 N4 C20 C21 . . . . -93.6(2) ?
    C18 N4 C20 C25 . . . . 91.8(2) ?
    C25 C20 C21 C22 . . . . -0.7(3) ?
    N4 C20 C21 C22 . . . . -175.18(18) ?
    C25 C20 C21 C26 . . . . 178.1(2) ?
    N4 C20 C21 C26 . . . . 3.6(3) ?
    C20 C21 C22 C23 . . . . 0.7(3) ?
    C26 C21 C22 C23 . . . . -178.1(2) ?
    C21 C22 C23 C24 . . . . -0.1(4) ?
    C22 C23 C24 C25 . . . . -0.5(4) ?
    C23 C24 C25 C20 . . . . 0.5(4) ?
    C21 C20 C25 C24 . . . . 0.1(3) ?
    N4 C20 C25 C24 . . . . 174.74(19) ?
loop_
    _geom_hbond_atom_site_label_D
    _geom_hbond_atom_site_label_H
    _geom_hbond_atom_site_label_A
    _geom_hbond_site_symmetry_A
    _geom_hbond_distance_DH
    _geom_hbond_distance_HA
    _geom_hbond_distance_DA
    _geom_hbond_angle_DHA
    N1 H1 N2 2_675 0.86 2.27 3.070(3) 154.3
    N3 H3 N4 2_567 0.86 2.30 3.108(2) 156.2
    C1 H1A Cg1 2_655 0.93 2.70 3.488(4) 143.0
    C14 H14 Cg2 2_565 0.93 2.75 3.531(3) 142.0
_iucr_refine_instructions_details
;
TITL LX2269 IN P-1
CELL  0.71073 10.11970 10.40030 11.72580 79.13800 67.02100 88.15400
ZERR 4  0.00240  0.00250  0.00270  0.00400  0.00400  0.00400
LATT 1
SFAC C H N
UNIT 52 56 8
TEMP 23
MPLA 5 C1 C2 C3 C4 N1
MPLA 6 C7 C8 C9 C10 C11 C12
MPLA 5 C13 C14 C15 C16 N3
MPLA 6 C19 C20 C21 C22 C23 C24
L.S. 20
DFIX 1.395 0.001 C7 C12
DFIX 1.395 0.001 C20 C25
OMIT 0 0 1
OMIT 0 1 1
OMIT 1 0 0
OMIT -2 -1 3
OMIT -1 1 0
ACTA
BOND $H
EQIV $1 -X+1, -Y+2, -Z
EQIV $2 -X, -Y+1, -Z+2
HTAB N1 N2_$1
HTAB N3 N4_$2
FMAP 2
PLAN 20
MPLA 6 C7 C8 C9 C10 C11 C12
MPLA 5 N1 C1 C2 C3 C4
MPLA 6 C20 C21 C22 C23 C24 C25
MPLA 5 N3 C14 C15 C16 C17
HTAB
CONF
SIZE 0.383 0.291 0.175
WGHT    0.070300
EXTI    0.012202
FVAR       0.25547
N1    3    0.372838    0.912155    0.190399    11.00000    0.04703    0.06604 =
         0.03618   -0.00659   -0.01324   -0.00258
AFIX  43
H1    2    0.442559    0.957913    0.128869    11.00000   -1.20000
AFIX   0
N2    3    0.340125    0.931660   -0.038436    11.00000    0.04929    0.06238 =
         0.04297   -0.00980   -0.02066   -0.00067
N3    3    0.142657    0.494231    0.807498    11.00000    0.05125    0.06805 =
         0.04056   -0.00468   -0.01851    0.00810
AFIX  43
H3    2    0.066234    0.511077    0.867782    11.00000   -1.20000
AFIX   0
N4    3    0.160152    0.412530    1.042842    11.00000    0.04974    0.05857 =
         0.04199   -0.00602   -0.02104    0.00775
C1    1    0.358971    0.885720    0.311320    11.00000    0.06677    0.08357 =
         0.04055   -0.01187   -0.02400   -0.00199
AFIX  43
H1A   2    0.422641    0.913677    0.342212    11.00000   -1.20000
AFIX   0
C2    1    0.237075    0.811809    0.380100    11.00000    0.07070    0.08824 =
         0.03818    0.00096   -0.01589   -0.01025
AFIX  43
H2    2    0.201610    0.779755    0.466607    11.00000   -1.20000
AFIX   0
C3    1    0.174231    0.792243    0.298701    11.00000    0.05675    0.07536 =
         0.05075   -0.00186   -0.01728   -0.00936
AFIX  43
H3A   2    0.088848    0.744470    0.320806    11.00000   -1.20000
AFIX   0
C4    1    0.259511    0.855346    0.180263    11.00000    0.04463    0.05387 =
         0.04467   -0.00919   -0.01881    0.00203
C5    1    0.242914    0.869126    0.062025    11.00000    0.04653    0.05294 =
         0.04854   -0.00808   -0.02045    0.00582
C6    1    0.108349    0.809112    0.065980    11.00000    0.05455    0.09912 =
         0.06551   -0.00328   -0.03006   -0.01314
AFIX 137
H6A   2    0.039230    0.875196    0.069060    11.00000   -1.50000
H6B   2    0.069648    0.741223    0.139627    11.00000   -1.50000
H6C   2    0.129869    0.772426   -0.008209    11.00000   -1.50000
AFIX   0
C7    1    0.319872    0.952089   -0.153299    11.00000    0.04412    0.06171 =
         0.04692   -0.01014   -0.01983   -0.00245
C8    1    0.367587    0.864730   -0.234727    11.00000    0.05211    0.06169 =
         0.05779   -0.01402   -0.02307   -0.00283
C9    1    0.355318    0.895981   -0.349644    11.00000    0.07086    0.08922 =
         0.05175   -0.02354   -0.02722    0.00246
AFIX  43
H9    2    0.387035    0.837857   -0.405162    11.00000   -1.20000
AFIX   0
C10   1    0.298120    1.009452   -0.384120    11.00000    0.07714    0.10614 =
         0.04839   -0.01205   -0.03177    0.00189
AFIX  43
H10   2    0.289837    1.027612   -0.461743    11.00000   -1.20000
AFIX   0
C11   1    0.252958    1.096506   -0.304448    11.00000    0.07312    0.08205 =
         0.06147   -0.00303   -0.03476    0.01020
AFIX  43
H11   2    0.215441    1.174897   -0.328425    11.00000   -1.20000
AFIX   0
C12   1    0.262739    1.068748   -0.189528    11.00000    0.06203    0.06551 =
         0.05416   -0.01466   -0.02719    0.00929
AFIX  43
H12   2    0.231088    1.128044   -0.135190    11.00000   -1.20000
AFIX   0
C13   1    0.435660    0.741520   -0.200704    11.00000    0.09345    0.07163 =
         0.08400   -0.02662   -0.04196    0.02058
AFIX 137
H13A  2    0.455049    0.689520   -0.264499    11.00000   -1.50000
H13B  2    0.371603    0.692723   -0.120930    11.00000   -1.50000
H13C  2    0.523984    0.763302   -0.194864    11.00000   -1.50000
AFIX   0
C14   1    0.165862    0.522060    0.684540    11.00000    0.06807    0.09066 =
         0.04184   -0.00226   -0.02561    0.00788
AFIX  43
H14   2    0.102280    0.562249    0.650757    11.00000   -1.20000
AFIX   0
C15   1    0.297537    0.481754    0.617859    11.00000    0.07106    0.09641 =
         0.04007   -0.00961   -0.01867    0.00571
AFIX  43
H15   2    0.341019    0.489825    0.530658    11.00000   -1.20000
AFIX   0
C16   1    0.355091    0.426147    0.704523    11.00000    0.05581    0.07995 =
         0.05136   -0.01432   -0.01846    0.00836
AFIX  43
H16   2    0.444192    0.389031    0.685603    11.00000   -1.20000
AFIX   0
C17   1    0.258447    0.435306    0.822267    11.00000    0.04569    0.05029 =
         0.04226   -0.00677   -0.01807    0.00437
C18   1    0.266690    0.395984    0.943363    11.00000    0.04710    0.04945 =
         0.04973   -0.00966   -0.02319    0.00499
C19   1    0.403741    0.338127    0.944006    11.00000    0.05666    0.10615 =
         0.06355   -0.01913   -0.02951    0.02667
AFIX 137
H19A  2    0.469884    0.406771    0.935805    11.00000   -1.50000
H19B  2    0.444974    0.292975    0.874694    11.00000   -1.50000
H19C  2    0.384306    0.277511    1.021931    11.00000   -1.50000
AFIX   0
C20   1    0.170806    0.376953    1.161703    11.00000    0.04260    0.06032 =
         0.04419   -0.00690   -0.01949    0.00966
C21   1    0.122281    0.254879    1.235606    11.00000    0.05064    0.05885 =
         0.05155   -0.00413   -0.02103    0.00901
C22   1    0.125543    0.229495    1.354099    11.00000    0.07033    0.07692 =
         0.05461    0.00565   -0.02481    0.00552
AFIX  43
H22   2    0.094052    0.147209    1.404747    11.00000   -1.20000
AFIX   0
C23   1    0.173885    0.322132    1.399257    11.00000    0.08468    0.10611 =
         0.05149   -0.00481   -0.03717    0.00993
AFIX  43
H23   2    0.174950    0.302631    1.479616    11.00000   -1.20000
AFIX   0
C24   1    0.220553    0.443323    1.325836    11.00000    0.09024    0.08932 =
         0.06947   -0.02212   -0.04868    0.00690
AFIX  43
H24   2    0.252771    0.506808    1.356396    11.00000   -1.20000
AFIX   0
C25   1    0.219882    0.471158    1.207815    11.00000    0.06827    0.06427 =
         0.05657   -0.00780   -0.03238    0.00228
AFIX  43
H25   2    0.252383    0.553544    1.157736    11.00000   -1.20000
AFIX   0
C26   1    0.065087    0.154185    1.189023    11.00000    0.09244    0.06230 =
         0.08232   -0.00846   -0.03583   -0.00681
AFIX 137
H26A  2   -0.023915    0.181548    1.183136    11.00000   -1.50000
H26B  2    0.049085    0.071896    1.246726    11.00000   -1.50000
H26C  2    0.133336    0.144399    1.107271    11.00000   -1.50000
HKLF 4
REM  LX2269 IN P-1
REM R1 =  0.0506 for   2530 Fo > 4sig(Fo)  and  0.0842 for all   3981 data
REM    276 parameters refined using      2 restraints
END
WGHT      0.0703      0.0000
REM Highest difference peak  0.187,  deepest hole -0.158,  1-sigma level  0.034
Q1    1   0.0790  0.8456 -0.0055  11.00000  0.05    0.19
Q2    1   0.0284  0.8170  0.1475  11.00000  0.05    0.17
Q3    1   0.4910  0.3976  0.8515  11.00000  0.05    0.16
Q4    1   0.0761  0.2067  1.0762  11.00000  0.05    0.15
Q5    1   0.4286  0.3625  1.0236  11.00000  0.05    0.15
Q6    1   0.3003  0.9496 -0.0008  11.00000  0.05    0.15
Q7    1   0.1328  0.6790  0.0749  11.00000  0.05    0.13
Q8    1   0.1894  0.4184  1.0154  11.00000  0.05    0.12
Q9    1   0.2989  0.9995 -0.1652  11.00000  0.05    0.12
Q10   1   0.3028  0.4019  0.7775  11.00000  0.05    0.12
Q11   1   0.2986  0.8542  0.1842  11.00000  0.05    0.12
Q12   1   0.2071  0.4244  1.1927  11.00000  0.05    0.12
Q13   1   0.4442  0.7371 -0.0991  11.00000  0.05    0.11
Q14   1   0.1964  0.3950  1.1667  11.00000  0.05    0.11
Q15   1   0.0629  0.3965  1.0307  11.00000  0.05    0.11
Q16   1   0.0626  0.6245  0.6818  11.00000  0.05    0.11
Q17   1   0.4051  0.4228  0.6964  11.00000  0.05    0.11
Q18   1   0.2429  0.8433  0.1380  11.00000  0.05    0.11
Q19   1   0.3984  0.9419 -0.2133  11.00000  0.05    0.11
Q20   1   0.2323  0.3957  0.8761  11.00000  0.05    0.10
;
data_global
_journal_date_recd_electronic     2012-09-24
_journal_date_accepted     2012-11-06
_journal_name_full     'Acta Crystallographica, Section E'
_journal_year     2012
_journal_volume     68
_journal_issue     12
_journal_page_first     o3326
_journal_page_last     o3326
_journal_paper_category     QO
_journal_paper_doi     10.1107/S1600536812045849
_journal_coeditor_code     LX2269
_publ_contact_author_name     'Bi-Yun Su'
_publ_contact_author_address
;
College of Chemistry and Chemical Engineering
Xi'an ShiYou University
Xi'an, Shaanxi 710065
People's Republic of China
;
_publ_contact_author_email     'subiyun@xsyu.edu.cn'
_publ_contact_author_fax     '86 29 88383567'
_publ_contact_author_phone     '86 29 88383567'
_publ_section_title
;
2-Methyl-<i>N</i>-[1-(1<i>H</i>-pyrrol-2-yl)ethylidene]aniline
;
loop_
    _publ_author_name
    _publ_author_footnote
    _publ_author_address
    'Bi-yun Su' ?
;
College of Chemistry and Chemical Engineering
Xi'an ShiYou University
Xi'an, Shaanxi 710065
People's Republic of China
;
    'Wen-Long Qin' ?
;
College of Petroleum Engineering
Xi'an ShiYou University
Xi'an, Shaanxi 710065
People's Republic of China
;
    'Long Jiao' ?
;
College of Chemistry and Chemical Engineering
Xi'an ShiYou University
Xi'an, Shaanxi 710065
People's Republic of China
;
    'Jia-Xiang Wang' ?
;
College of Chemistry and Chemical Engineering
Xi'an ShiYou University
Xi'an, Shaanxi 710065
People's Republic of China
;
