# Supplementary material for: 2-Methyl-N-[1-(1H-pyrrol-2-yl)ethyl­idene]aniline
Source: Acta Crystallogr Sect E Struct Rep Online. 2012 Nov 10;68(Pt 12):o3326. doi: 10.1107/S1600536812045849 (PMC3588931; doi:10.1107/S1600536812045849)
Supplement: Supplementary file 2 [file e-68-o3326-Isup2.hkl]

# 
# h,k,l, Fc-squared, Fo-squared, sigma(Fo-squared) and status flag 
# 
data_I
_shelx_title ' LX2269 IN P-1' 
_shelx_refln_list_code          4 
_shelx_F_calc_maximum      129.50 
_exptl_crystal_F_000       424.00 
_reflns_d_resolution_high  0.8333 
 
loop_ 
 _symmetry_equiv_pos_as_xyz 
 'x, y, z' 
 '-x, -y, -z' 
 
_cell_length_a    10.1197 
_cell_length_b    10.4003 
_cell_length_c    11.7258 
_cell_angle_alpha  79.138 
_cell_angle_beta   67.021 
_cell_angle_gamma  88.154 
 
_shelx_F_squared_multiplier     1.000 
 
loop_ 
 _refln_index_h 
 _refln_index_k 
 _refln_index_l 
 _refln_F_squared_calc 
 _refln_F_squared_meas 
 _refln_F_squared_sigma 
 _refln_observed_status 
   2   0   0    14692.49    15680.03    324.70 o 
   3   0   0       17.42       15.19      1.48 o 
   4   0   0      607.65      586.86     14.20 o 
   5   0   0        2.91        2.53      1.61 o 
   6   0   0        0.14        0.51      1.69 o 
   7   0   0        2.72        1.99      1.99 o 
   8   0   0      135.30      124.48      8.28 o 
   9   0   0       10.51       14.25      3.83 o 
  10   0   0       69.82       72.03      8.12 o 
  11   0   0        7.12        3.52      2.91 o 
 -11   1   0        1.51        7.51      2.45 o 
 -10   1   0        0.19       -1.84      2.30 o 
  -9   1   0        9.88        6.44      2.91 o 
  -8   1   0      137.18      137.66      8.89 o 
  -7   1   0      115.66      109.15      7.20 o 
  -6   1   0      215.50      251.40     11.50 o 
  -5   1   0      108.58      111.87      3.05 o 
  -4   1   0       83.26       80.32      3.05 o 
  -3   1   0     3554.14     3676.68     76.06 o 
  -2   1   0     2916.65     2911.42     60.12 o 
   1   1   0     1363.49     1023.74     31.66 o 
   2   1   0     1420.09     1443.30     44.62 o 
   3   1   0     4116.25     4100.45    124.39 o 
   4   1   0       26.16       23.91      2.91 o 
   5   1   0      135.50      119.72     13.72 o 
   6   1   0       14.15        5.08      3.60 o 
   7   1   0      143.54      131.54      8.13 o 
   8   1   0       13.83        8.73      3.22 o 
   9   1   0       42.88       48.58      6.44 o 
  10   1   0        0.17        0.92      2.45 o 
  11   1   0        0.01        2.15      2.91 o 
 -11   2   0       10.39        4.14      3.22 o 
 -10   2   0        0.13        2.76      2.76 o 
  -9   2   0       83.11       72.03      7.51 o 
  -8   2   0        0.05        0.46      1.99 o 
  -7   2   0        1.41        0.93      0.92 o 
  -6   2   0        3.02        1.61      0.87 o 
  -5   2   0      255.77      232.82      6.77 o 
  -4   2   0      523.38      485.05     11.58 o 
  -3   2   0     1099.65     1066.44     23.07 o 
  -2   2   0      327.02      343.81      7.90 o 
  -1   2   0    16770.33    18316.73    377.72 o 
   0   2   0     1413.02     1399.83     42.59 o 
   1   2   0     7043.63     6383.86    193.15 o 
   2   2   0     8143.52     8215.01    251.22 o 
   3   2   0      877.65      880.93     28.86 o 
   4   2   0        6.08        1.84      1.53 o 
   5   2   0      605.09      567.40     20.91 o 
   6   2   0      413.68      415.59     12.20 o 
   7   2   0       11.29       11.51      1.91 o 
   8   2   0        6.09        3.98      2.76 o 
   9   2   0       24.71       11.95      3.68 o 
  10   2   0       35.79       42.29      6.59 o 
 -10   3   0        0.16       -1.69      2.15 o 
  -9   3   0       10.72        9.04      3.37 o 
  -8   3   0        1.46        2.29      1.61 o 
  -7   3   0       35.97       42.18      5.21 o 
  -6   3   0        2.13        1.12      1.00 o 
  -5   3   0      611.58      595.28     14.33 o 
  -4   3   0      378.47      397.70      9.88 o 
  -3   3   0      505.03      555.44     12.72 o 
  -2   3   0     2854.74     2623.12     54.51 o 
  -1   3   0       54.43       57.03      3.07 o 
   0   3   0     3691.99     3683.49    111.03 o 
   1   3   0     2450.11     2389.39     72.62 o 
   2   3   0       39.11       38.78      2.76 o 
   3   3   0     1393.64     1369.95     43.63 o 
   4   3   0      223.54      242.87     10.59 o 
   5   3   0      521.69      555.36     20.89 o 
   6   3   0      137.72      120.81      7.67 o 
   7   3   0       31.89       33.65      3.83 o 
   8   3   0      237.16      223.59     12.11 o 
   9   3   0        0.53        2.76      2.76 o 
  10   3   0       43.53       38.31      6.13 o 
 -10   4   0       12.33       14.86      4.14 o 
  -9   4   0       10.28        8.58      3.22 o 
  -8   4   0        1.06        1.25      1.33 o 
  -7   4   0       18.34       21.83      2.50 o 
  -6   4   0        3.97        4.18      1.21 o 
  -5   4   0        4.36        3.28      0.90 o 
  -4   4   0      272.53      281.21      7.47 o 
  -3   4   0      725.23      697.82     15.77 o 
  -2   4   0     1095.07     1129.69     24.32 o 
  -1   4   0        7.49        3.52      1.07 o 
   0   4   0      159.09      197.14      7.67 o 
   1   4   0      874.54      855.23     27.61 o 
   2   4   0      212.89      196.41      7.98 o 
   3   4   0      183.19      184.84      8.28 o 
   4   4   0       55.88       58.70      4.60 o 
   5   4   0      386.34      379.76     15.81 o 
   6   4   0       74.83       80.16      6.44 o 
   7   4   0      185.82      173.28      6.93 o 
   8   4   0       97.22       96.26      8.89 o 
   9   4   0       39.73       40.15      6.28 o 
  10   4   0       25.92       20.07      5.21 o 
 -10   5   0        2.26        3.06      3.06 o 
  -9   5   0       42.47       37.83      3.64 o 
  -8   5   0       31.10       29.14      3.75 o 
  -7   5   0       61.06       67.83      5.82 o 
  -6   5   0        3.46        2.42      1.18 o 
  -5   5   0        2.03        3.06      1.15 o 
  -4   5   0      102.15      106.70      3.83 o 
  -3   5   0     1101.97     1010.28     22.36 o 
  -2   5   0       31.03       38.79      1.95 o 
  -1   5   0     1108.46     1201.60     38.42 o 
   0   5   0      170.90      146.95      6.60 o 
   1   5   0        4.73       11.65      1.99 o 
   2   5   0        9.24       15.17      2.30 o 
   3   5   0       18.30       17.62      2.76 o 
   4   5   0       30.20       24.21      3.52 o 
   5   5   0      117.42      116.97      7.66 o 
   6   5   0        0.87       -1.23      2.30 o 
   7   5   0      260.26      242.47     12.88 o 
   8   5   0        5.01        4.28      2.02 o 
   9   5   0       51.38       50.26      7.05 o 
  -9   6   0        2.45        3.76      1.76 o 
  -8   6   0        0.43       -0.58      1.27 o 
  -7   6   0        3.09        4.52      1.50 o 
  -6   6   0        0.39       -0.14      0.90 o 
  -5   6   0        0.44        0.69      0.88 o 
  -4   6   0        3.71        2.47      0.88 o 
  -3   6   0        5.39        4.55      1.15 o 
  -2   6   0        5.75        5.03      1.84 o 
  -1   6   0      103.84      118.51      6.13 o 
   0   6   0      145.14      139.39      6.75 o 
   1   6   0      110.93      101.03      5.67 o 
   2   6   0       97.37      109.45      5.98 o 
   3   6   0       74.06       73.42      5.06 o 
   4   6   0       35.39       27.12      3.83 o 
   5   6   0        1.41       -1.53      1.84 o 
   6   6   0        8.11        6.74      3.22 o 
   7   6   0       18.92       16.70      4.29 o 
   8   6   0       39.44       38.06      4.11 o 
   9   6   0       15.83       17.01      4.60 o 
  -9   7   0        0.42       -0.77      2.30 o 
  -8   7   0        0.02       -0.31      2.15 o 
  -7   7   0       11.62       14.71      3.83 o 
  -6   7   0        1.82        0.31      1.99 o 
  -5   7   0        8.23        8.94      1.84 o 
  -4   7   0       48.53       45.24      2.74 o 
  -3   7   0       43.94       46.66      2.58 o 
  -2   7   0      161.05      181.07      7.36 o 
  -1   7   0        6.47        9.50      2.15 o 
   0   7   0        2.65        3.01      0.99 o 
   1   7   0        0.00        0.31      1.38 o 
   2   7   0      138.34      137.52      7.21 o 
   3   7   0        1.10        3.52      1.84 o 
   4   7   0       45.13       39.39      4.90 o 
   5   7   0        1.86        3.06      2.45 o 
   6   7   0      157.72      162.81     10.12 o 
   7   7   0        1.43        2.60      3.06 o 
   8   7   0       14.54       16.15      4.14 o 
  -8   8   0        2.78        1.69      2.60 o 
  -7   8   0       39.96       35.25      5.67 o 
  -6   8   0        2.26        3.98      2.45 o 
  -5   8   0       47.62       47.20      5.52 o 
  -4   8   0        5.42        7.66      2.45 o 
  -3   8   0        0.63        0.77      1.53 o 
  -2   8   0       15.52       20.99      3.37 o 
  -1   8   0        7.26        6.44      2.15 o 
   0   8   0        8.86       11.03      2.60 o 
   1   8   0        0.17        0.46      1.53 o 
   2   8   0        0.51        0.92      1.53 o 
   3   8   0       65.18       67.59      5.36 o 
   4   8   0        9.30       18.69      3.83 o 
   5   8   0       21.28       22.07      4.29 o 
   6   8   0        5.06        5.82      3.06 o 
   7   8   0        0.00        4.60      3.37 o 
   8   8   0        0.20       -2.05      2.15 o 
  -7   9   0        2.67        1.69      2.45 o 
  -6   9   0        1.73        1.53      2.45 o 
  -5   9   0        0.69        0.31      1.99 o 
  -4   9   0        1.01        1.99      1.99 o 
  -3   9   0       33.53       40.15      5.06 o 
  -2   9   0        7.66        7.81      2.45 o 
  -1   9   0       16.98       16.09      3.22 o 
   0   9   0        2.37        1.53      1.99 o 
   1   9   0        0.24        1.53      1.84 o 
   2   9   0       13.67       13.64      3.06 o 
   3   9   0       19.37       26.05      4.29 o 
   4   9   0        0.97        2.91      2.60 o 
   5   9   0       35.25       42.91      5.82 o 
   6   9   0        1.59        0.46      2.91 o 
   7   9   0        6.46       -0.15      3.06 o 
  -6  10   0        6.77        6.59      3.22 o 
  -5  10   0        2.35        4.44      2.60 o 
  -4  10   0        2.70        2.91      2.60 o 
  -3  10   0        2.98        3.52      2.30 o 
  -2  10   0        4.55        8.12      2.91 o 
  -1  10   0        0.04        1.07      1.10 o 
   0  10   0        0.77        0.61      1.99 o 
   1  10   0        1.71        5.21      2.45 o 
   2  10   0        0.08       -0.31      1.84 o 
   3  10   0       19.82       21.76      4.14 o 
   4  10   0        3.13        6.74      3.06 o 
   5  10   0        9.02        8.73      3.83 o 
   6  10   0        5.17        7.05      3.83 o 
  -5  11   0        2.23        5.36      3.06 o 
  -4  11   0        0.06       -0.77      1.99 o 
  -3  11   0        0.91        3.98      2.91 o 
  -2  11   0        0.00       -0.46      2.15 o 
  -1  11   0        4.43        6.59      2.76 o 
   0  11   0        8.26        8.73      3.06 o 
   1  11   0        0.08       -0.92      2.15 o 
   2  11   0       11.89       12.72      3.52 o 
   3  11   0        1.58        2.45      2.91 o 
   4  11   0        0.06       -1.53      2.76 o 
  -2  12   0        0.03        2.91      2.45 o 
  -1  12   0        0.10       -1.07      2.30 o 
   0  12   0        1.28       -0.92      2.30 o 
   1  12   0        0.05        0.15      2.60 o 
   0 -12   1        1.70        5.21      3.06 o 
   1 -12   1        2.11        4.90      2.91 o 
  -3 -11   1        2.52        3.06      2.76 o 
  -2 -11   1        0.03       -1.07      1.99 o 
  -1 -11   1        1.34        1.23      2.45 o 
   0 -11   1        8.78       10.42      3.37 o 
   1 -11   1        0.32        1.84      2.30 o 
   2 -11   1        0.26        1.38      2.15 o 
   3 -11   1        1.48        5.67      2.91 o 
   4 -11   1        0.02       -0.77      2.15 o 
   5 -11   1        8.08        7.05      3.37 o 
  -5 -10   1        0.68        3.06      3.22 o 
  -4 -10   1       14.48       17.01      4.29 o 
  -3 -10   1        4.97        3.83      2.91 o 
  -2 -10   1        0.13        1.99      2.15 o 
  -1 -10   1        2.00        3.52      2.60 o 
   0 -10   1       12.77       18.54      3.83 o 
   1 -10   1        1.49        0.61      1.99 o 
   2 -10   1       17.25       15.48      3.37 o 
   3 -10   1        0.00       -0.77      1.69 o 
   4 -10   1        0.00        2.15      2.30 o 
   5 -10   1        3.00        1.99      2.30 o 
   6 -10   1        1.08       -0.92      2.15 o 
  -6  -9   1       11.91       11.49      4.14 o 
  -5  -9   1        8.70       19.46      4.44 o 
  -4  -9   1        6.70       11.49      3.52 o 
  -3  -9   1       25.05       21.45      3.98 o 
  -2  -9   1        1.45        1.69      1.99 o 
  -1  -9   1       17.89       15.94      3.22 o 
   0  -9   1        9.88        9.04      2.91 o 
   1  -9   1       34.81       40.30      4.90 o 
   2  -9   1        0.35       -1.69      1.69 o 
   3  -9   1        5.89        3.68      2.30 o 
   4  -9   1        0.04        1.07      1.99 o 
   5  -9   1        4.99        7.66      2.91 o 
   6  -9   1        0.07        1.69      2.15 o 
   7  -9   1        1.71        4.29      2.60 o 
   8  -9   1        0.07       -1.38      1.99 o 
  -7  -8   1        1.11        3.22      3.22 o 
  -6  -8   1        1.17        1.23      2.91 o 
  -5  -8   1       23.86       27.12      4.90 o 
  -4  -8   1        7.56        7.97      3.22 o 
  -3  -8   1       27.36       28.50      4.29 o 
  -2  -8   1        4.39        9.65      2.76 o 
  -1  -8   1        2.76        2.15      1.84 o 
   0  -8   1        7.27        6.28      2.30 o 
   1  -8   1        1.22        0.31      1.38 o 
   2  -8   1       23.81       31.41      4.29 o 
   3  -8   1        0.14        0.61      1.69 o 
   4  -8   1       11.55        8.89      2.76 o 
   5  -8   1        2.49        4.14      2.30 o 
   6  -8   1        4.55        1.84      2.15 o 
   7  -8   1        9.87       11.65      3.52 o 
   8  -8   1        2.04        4.29      2.76 o 
  -8  -7   1        2.27        7.20      3.98 o 
  -7  -7   1        0.08        1.23      3.06 o 
  -6  -7   1       64.69       54.87      6.90 o 
  -5  -7   1       10.94       10.57      3.68 o 
  -4  -7   1      168.48      162.67      9.35 o 
  -3  -7   1       18.58       18.54      3.37 o 
  -2  -7   1        0.00       -1.23      1.23 o 
  -1  -7   1       68.55       79.85      5.36 o 
   0  -7   1        2.36        0.31      1.38 o 
   1  -7   1       12.54       15.48      2.76 o 
   2  -7   1      176.99      187.08      9.05 o 
   3  -7   1       26.59       25.74      3.68 o 
   4  -7   1       25.93       26.66      3.98 o 
   5  -7   1        8.31        7.97      2.60 o 
   6  -7   1        8.13        6.44      2.45 o 
   7  -7   1       30.50       27.28      4.60 o 
   8  -7   1        1.91       -1.23      1.99 o 
   9  -7   1        1.63        3.68      2.76 o 
  -9  -6   1        0.43        0.61      3.22 o 
  -8  -6   1        4.00        4.14      3.37 o 
  -7  -6   1        1.10        4.60      3.22 o 
  -6  -6   1        6.58        4.60      2.91 o 
  -5  -6   1        3.14        3.52      2.60 o 
  -4  -6   1       42.09       36.01      4.60 o 
  -3  -6   1        6.51        5.98      2.30 o 
  -2  -6   1        1.09        3.37      1.69 o 
  -1  -6   1        1.66        6.59      1.84 o 
   0  -6   1      141.82      137.69      7.05 o 
   1  -6   1        6.80        7.35      1.84 o 
   2  -6   1      310.62      314.02     11.59 o 
   3  -6   1       55.47       60.17      2.52 o 
   4  -6   1      115.77      134.62      4.42 o 
   5  -6   1      119.61      140.72      4.86 o 
   6  -6   1       19.60       16.70      3.37 o 
   7  -6   1        0.19       -1.53      1.53 o 
   8  -6   1       66.61       68.35      7.36 o 
   9  -6   1        2.39       -1.23      1.99 o 
  10  -6   1        0.24       -2.15      2.15 o 
  -9  -5   1        0.21       -2.60      2.60 o 
  -8  -5   1        0.10       -2.15      2.15 o 
  -7  -5   1       95.61       76.02      7.97 o 
  -6  -5   1        5.07        5.82      3.06 o 
  -5  -5   1      126.35      121.57      7.97 o 
  -4  -5   1        0.99       -0.15      1.84 o 
  -3  -5   1       31.63       34.17      4.14 o 
  -2  -5   1        0.33        1.23      1.23 o 
  -1  -5   1      439.54      441.49     15.98 o 
   1  -5   1       66.70       63.31      3.99 o 
   2  -5   1       78.27       61.26      2.32 o 
   3  -5   1      697.88      720.71     16.36 o 
   4  -5   1        5.10        5.89      0.99 o 
   5  -5   1       49.23       47.16      2.62 o 
   6  -5   1       26.71       30.69      2.54 o 
   7  -5   1        0.07       -0.85      0.99 o 
   8  -5   1       15.81       16.06      3.06 o 
   9  -5   1       24.88       20.23      4.44 o 
  10  -5   1        0.30       -1.84      1.84 o 
  -9  -4   1       31.14       27.12      5.52 o 
  -8  -4   1       23.25       23.90      4.90 o 
  -7  -4   1        0.96        2.60      2.60 o 
  -6  -4   1       79.51       88.13      8.12 o 
  -5  -4   1       37.69       39.38      5.06 o 
  -4  -4   1       35.41       33.10      4.14 o 
  -3  -4   1       27.83       25.29      3.37 o 
  -2  -4   1       86.09       90.60      5.06 o 
  -1  -4   1        1.56        2.76      1.07 o 
   0  -4   1      537.40      512.11     17.38 o 
   1  -4   1      341.52      331.03     12.14 o 
   2  -4   1       99.71      111.77      3.23 o 
   3  -4   1      293.89      300.85     11.90 o 
   4  -4   1       40.31       37.53      6.90 o 
   5  -4   1        0.67        0.20      0.74 o 
   6  -4   1       12.51       16.46      3.68 o 
   7  -4   1        6.02        7.20      1.58 o 
   8  -4   1        4.61        8.58      3.22 o 
   9  -4   1        7.99        7.66      3.06 o 
  10  -4   1        2.76        0.77      2.45 o 
 -10  -3   1        8.28       11.95      4.14 o 
  -9  -3   1        0.08        0.61      2.45 o 
  -8  -3   1      146.55      154.68     10.12 o 
  -7  -3   1        0.82       -1.84      1.84 o 
  -6  -3   1      288.05      278.28     13.19 o 
  -5  -3   1        7.15        6.28      2.45 o 
  -4  -3   1       14.67       15.02      2.91 o 
  -3  -3   1        0.91       -0.15      1.23 o 
  -2  -3   1      211.76      219.92      8.90 o 
  -1  -3   1      229.41      230.90      8.75 o 
   0  -3   1      444.89      404.99     13.69 o 
   1  -3   1      315.68      303.98     10.76 o 
   2  -3   1      365.77      363.04      7.00 o 
   4  -3   1      157.37      168.52      4.42 o 
   5  -3   1      912.11      992.44     18.40 o 
   6  -3   1      162.23      168.11      5.56 o 
   7  -3   1      146.88      129.44      7.82 o 
   8  -3   1      125.31      137.35      8.74 o 
   9  -3   1        4.34        6.90      3.06 o 
  10  -3   1       11.63       14.71      3.83 o 
  11  -3   1        4.37        9.81      3.83 o 
 -10  -2   1        5.47        3.22      3.37 o 
  -9  -2   1        2.70        3.68      3.22 o 
  -8  -2   1        4.54        2.91      2.76 o 
  -7  -2   1       45.86       46.13      5.82 o 
  -6  -2   1      222.76      207.97     10.74 o 
  -5  -2   1       33.42       28.96      3.98 o 
  -4  -2   1      541.25      552.60     20.14 o 
  -3  -2   1      252.02      270.01     10.90 o 
  -2  -2   1       61.78       65.92      3.83 o 
  -1  -2   1      485.25      454.47     14.94 o 
   0  -2   1      545.28      438.06     10.40 o 
   1  -2   1      541.72      478.49     11.23 o 
   2  -2   1     3424.41     3310.90     57.19 o 
   3  -2   1      293.29      262.10      6.45 o 
   4  -2   1        3.25        3.63      0.56 o 
   5  -2   1      564.85      597.50     11.55 o 
   6  -2   1        1.43        2.45      1.69 o 
   7  -2   1        1.15        1.53      1.84 o 
   8  -2   1        0.02       -1.69      1.69 o 
   9  -2   1       15.59       14.40      3.52 o 
  10  -2   1        3.04       -1.23      1.99 o 
  11  -2   1        0.49        0.31      2.60 o 
 -10  -1   1        2.27        6.13      3.52 o 
  -9  -1   1      112.27      129.06      9.35 o 
  -8  -1   1       34.05       32.03      5.21 o 
  -7  -1   1       90.21       86.30      7.82 o 
  -6  -1   1       14.86        7.66      2.60 o 
  -5  -1   1      152.60      131.26      7.21 o 
  -4  -1   1      129.51      139.70      7.21 o 
  -3  -1   1      952.73      985.26     32.11 o 
  -2  -1   1     1764.91     1774.79     54.93 o 
  -1  -1   1      227.46      192.33      7.07 o 
   0  -1   1       34.16       34.65      1.84 o 
   1  -1   1       76.56       61.07      2.61 o 
   2  -1   1      322.08      310.67      7.03 o 
   3  -1   1     1115.63     1025.96     22.01 o 
   4  -1   1     1285.41     1380.89     31.28 o 
   5  -1   1        0.00       -0.27      0.62 o 
   6  -1   1      416.39      411.07     10.82 o 
   7  -1   1        0.42       -0.77      1.38 o 
   8  -1   1       27.81       25.13      4.14 o 
   9  -1   1        5.38        5.52      2.60 o 
  10  -1   1        3.21        0.46      1.23 o 
  11  -1   1        4.70        4.44      3.22 o 
 -10   0   1        7.13       10.42      3.68 o 
  -9   0   1        3.27        2.76      3.06 o 
  -8   0   1        0.58       -0.15      2.15 o 
  -7   0   1        0.02       -1.69      1.69 o 
  -6   0   1       16.42       14.10      3.06 o 
  -5   0   1        0.89        0.10      0.54 o 
  -4   0   1      455.17      458.64     11.22 o 
  -3   0   1       57.04       55.03      4.75 o 
  -2   0   1     4957.72     5174.49    106.41 o 
  -1   0   1       13.88       13.70      0.77 o 
   1   0   1        0.09       -0.15      0.15 o 
   2   0   1     5469.48     5728.16    171.59 o 
   3   0   1       57.91       54.89      3.22 o 
   4   0   1      261.75      273.90     10.59 o 
   5   0   1        3.07        3.68      1.53 o 
   6   0   1      376.13      271.73     10.59 o 
   7   0   1       46.01       47.20      5.21 o 
   8   0   1       74.42       80.16      6.28 o 
   9   0   1        0.01        1.84      2.15 o 
  10   0   1       10.24        5.06      2.91 o 
  11   0   1        3.99        3.22      3.06 o 
 -10   1   1       24.72       18.69      4.44 o 
  -9   1   1       25.96       28.04      5.06 o 
  -8   1   1      112.38      106.84      7.82 o 
  -7   1   1      114.46       99.49      7.20 o 
  -6   1   1       27.28       19.10      2.09 o 
  -5   1   1       16.83       16.30      1.77 o 
  -4   1   1      168.58      173.79      5.52 o 
  -3   1   1     2784.18     2800.13     71.23 o 
  -2   1   1     1263.88     1256.42     26.60 o 
  -1   1   1      332.78      323.52      9.48 o 
   1   1   1      325.32      321.45     10.34 o 
   2   1   1      870.05      856.65     19.45 o 
   3   1   1        4.46       12.44      1.76 o 
   4   1   1      926.47      916.17     21.48 o 
   5   1   1        1.01       -0.59      0.70 o 
   6   1   1       66.38       65.18      3.20 o 
   7   1   1       26.66       26.27      2.91 o 
   8   1   1       32.88       31.57      4.60 o 
   9   1   1        2.22        3.68      2.30 o 
  10   1   1       17.23       15.17      4.14 o 
  11   1   1        8.94        6.59      3.22 o 
 -10   2   1        9.11        7.20      3.37 o 
  -8   2   1       20.89       23.44      4.60 o 
  -7   2   1       24.07       24.22      3.06 o 
  -6   2   1      416.31      393.25     15.97 o 
  -5   2   1      596.30      564.27     13.85 o 
  -4   2   1       11.70       13.03      1.46 o 
  -3   2   1      940.07      969.89     21.29 o 
  -2   2   1     5932.62     6060.00    124.41 o 
  -1   2   1     4734.60     4734.14     97.16 o 
   0   2   1     1165.40     1200.64     36.49 o 
   1   2   1    13685.72    13422.86    404.52 o 
   2   2   1      199.03      213.61      7.83 o 
   3   2   1     2420.45     2434.44     54.20 o 
   4   2   1      946.25      927.95     22.02 o 
   5   2   1        3.62        8.59      1.44 o 
   6   2   1      353.17      334.59     10.05 o 
   7   2   1        7.13        7.76      1.69 o 
   8   2   1      132.14      132.76      8.43 o 
   9   2   1        8.48        7.81      3.06 o 
  10   2   1       20.45       19.46      4.60 o 
  11   2   1        6.32        4.60      3.52 o 
 -10   3   1       36.34       34.02      6.13 o 
  -9   3   1        1.12       -0.31      2.30 o 
  -8   3   1      287.54      278.53     11.27 o 
  -7   3   1       71.03       64.67      5.29 o 
  -6   3   1      282.57      271.94      8.23 o 
  -5   3   1      370.80      405.26     10.64 o 
  -4   3   1      303.31      318.21      8.37 o 
  -3   3   1     1124.98     1030.07     22.60 o 
  -2   3   1      590.85      570.78     12.81 o 
  -1   3   1     2566.35     2613.30     54.25 o 
   0   3   1     1424.65     1432.57     43.86 o 
   1   3   1     1179.17     1178.96     36.44 o 
   2   3   1     1496.15     1354.31     42.07 o 
   3   3   1        1.59        0.31      1.07 o 
   4   3   1      280.73      306.22     12.28 o 
   5   3   1      307.64      293.37      8.74 o 
   6   3   1        3.51        1.13      1.46 o 
   7   3   1        5.98        5.88      1.69 o 
   8   3   1        1.42        6.44      3.06 o 
   9   3   1       15.03       17.16      4.14 o 
  10   3   1        4.38        0.31      2.45 o 
  11   3   1        2.28        0.15      2.91 o 
 -10   4   1       20.44       25.13      5.36 o 
  -9   4   1        3.77        5.89      1.76 o 
  -8   4   1       26.66       21.74      3.22 o 
  -7   4   1      293.76      320.05      9.74 o 
  -6   4   1        0.01       -0.37      0.88 o 
  -5   4   1      159.12      163.19      5.48 o 
  -4   4   1       12.29       11.63      1.47 o 
  -3   4   1       18.53       18.92      1.61 o 
  -2   4   1      543.80      529.95     12.19 o 
  -1   4   1      703.24      698.61     22.80 o 
   0   4   1      928.10      998.60     31.49 o 
   1   4   1      714.39      773.80     24.81 o 
   2   4   1      879.57      783.30     25.29 o 
   3   4   1       80.05       81.25      4.75 o 
   4   4   1       84.17       94.43      5.83 o 
   5   4   1        1.44        2.76      1.99 o 
   6   4   1       14.48       13.76      4.21 o 
   7   4   1       36.80       37.79      3.75 o 
   8   4   1       39.81       38.55      3.64 o 
   9   4   1        3.35        2.76      2.91 o 
  10   4   1        0.87        0.00      2.60 o 
 -10   5   1        7.43       15.02      4.29 o 
  -9   5   1       25.30       20.13      3.37 o 
  -8   5   1       11.18        8.02      1.98 o 
  -7   5   1        0.40        1.50      1.33 o 
  -6   5   1        0.26       -0.85      0.85 o 
  -5   5   1        0.07        0.77      0.79 o 
  -4   5   1      214.32      210.29      6.25 o 
  -3   5   1       21.22       14.80      1.47 o 
  -2   5   1      972.59     1011.08     22.27 o 
  -1   5   1      148.69      165.02      7.21 o 
   0   5   1        2.34        1.23      0.92 o 
   1   5   1        1.27        0.77      0.92 o 
   2   5   1      869.38      873.92     28.49 o 
   3   5   1      117.52      139.06      6.75 o 
   4   5   1       75.94       68.21      4.90 o 
   5   5   1        8.42        9.04      2.76 o 
   6   5   1       77.90       70.22      4.38 o 
   7   5   1        3.93        3.45      1.84 o 
   8   5   1       26.25       25.29      3.20 o 
   9   5   1       80.84       87.21      8.74 o 
  10   5   1        0.20       -0.46      2.76 o 
  -9   6   1       11.14       10.50      2.35 o 
  -8   6   1        1.75        2.70      1.51 o 
  -7   6   1       55.76       62.98      8.12 o 
  -6   6   1        7.37        8.40      1.84 o 
  -5   6   1      666.07      660.24     16.16 o 
  -4   6   1       28.46       24.62      2.20 o 
  -3   6   1      756.86      720.19     16.72 o 
  -2   6   1       72.26       66.24      2.76 o 
  -1   6   1      162.22      204.73      8.89 o 
   0   6   1       62.02       51.35      3.53 o 
   1   6   1        5.95        9.19      1.99 o 
   2   6   1      236.55      223.82      9.36 o 
   3   6   1      187.26      159.65      7.67 o 
   4   6   1        1.20       -0.92      1.38 o 
   5   6   1      173.65      183.38      9.66 o 
   6   6   1       66.28       72.65      7.05 o 
   7   6   1        1.54        0.70      1.55 o 
   8   6   1        0.14        2.36      1.88 o 
   9   6   1        0.00        1.43      1.94 o 
  -9   7   1        0.23        0.92      2.91 o 
  -8   7   1        5.62        5.98      1.98 o 
  -7   7   1        3.80        4.28      2.07 o 
  -6   7   1       15.16       14.06      2.06 o 
  -5   7   1       35.46       33.53      2.87 o 
  -4   7   1        1.38        0.13      0.88 o 
  -3   7   1      159.75      157.58      5.15 o 
  -2   7   1       36.32       36.66      4.98 o 
  -1   7   1        0.68       -0.15      1.07 o 
   0   7   1        0.42        1.23      1.23 o 
   1   7   1       97.52      117.42      6.44 o 
   2   7   1       25.44       27.43      3.37 o 
   3   7   1       49.62       56.24      5.06 o 
   4   7   1        2.21        4.14      2.30 o 
   5   7   1       98.48       97.33      6.90 o 
   6   7   1        5.38        2.76      2.91 o 
   7   7   1       59.46       67.07      6.97 o 
   8   7   1        3.23        2.74      1.94 o 
   9   7   1        3.66        6.76      3.22 o 
  -8   8   1        3.30        7.35      3.68 o 
  -7   8   1        3.04        1.99      2.45 o 
  -6   8   1       26.45       26.97      4.60 o 
  -5   8   1        8.98        9.20      1.80 o 
  -4   8   1      147.12      133.63      5.04 o 
  -3   8   1      132.61      136.76      4.90 o 
  -2   8   1        0.06        0.10      0.85 o 
  -1   8   1       66.56       58.85      5.36 o 
   0   8   1       18.70       21.91      3.22 o 
   1   8   1        0.12        0.15      1.53 o 
   2   8   1       54.16       59.77      4.75 o 
   3   8   1       32.75       27.58      3.98 o 
   4   8   1       16.25       19.31      3.83 o 
   5   8   1        8.20       14.25      3.52 o 
   6   8   1        0.95        0.31      2.60 o 
   7   8   1        3.32        4.98      2.17 o 
   8   8   1        0.68        0.15      1.84 o 
  -7   9   1        5.58        8.58      3.52 o 
  -6   9   1        2.97       -1.84      1.84 o 
  -5   9   1       19.44       22.53      4.14 o 
  -4   9   1       11.76       13.79      3.22 o 
  -3   9   1       23.89       26.20      3.98 o 
  -2   9   1       21.49       22.37      3.68 o 
  -1   9   1        2.31        0.31      1.69 o 
   0   9   1      302.81      316.30     13.65 o 
   1   9   1        0.20        0.61      1.69 o 
   2   9   1       19.41       26.20      3.83 o 
   3   9   1       17.99       26.82      4.14 o 
   4   9   1       32.49       29.73      4.75 o 
   5   9   1       25.42       27.43      4.60 o 
   6   9   1        5.82        7.51      3.68 o 
   7   9   1        0.17        0.59      1.89 o 
  -6  10   1        6.14        6.44      3.22 o 
  -5  10   1        2.75        1.69      2.60 o 
  -4  10   1        0.00       -0.77      1.84 o 
  -3  10   1        0.04        0.46      1.84 o 
  -2  10   1       50.50       55.02      5.98 o 
  -1  10   1        0.02       -1.38      1.53 o 
   0  10   1        0.00       -1.07      1.84 o 
   1  10   1       18.38       25.59      4.14 o 
   2  10   1       38.24       40.15      5.06 o 
   3  10   1       43.35       48.73      5.67 o 
   4  10   1        0.02       -1.07      2.15 o 
   5  10   1       24.86       26.51      4.90 o 
   6  10   1        1.27        0.77      3.22 o 
  -5  11   1       23.98       24.67      4.90 o 
  -4  11   1       11.36       14.10      3.68 o 
  -3  11   1        0.10       -1.53      2.15 o 
  -2  11   1       10.35        9.81      3.37 o 
  -1  11   1       11.55       14.40      3.52 o 
   0  11   1        4.94        7.35      2.76 o 
   1  11   1        2.29        4.75      2.60 o 
   2  11   1       45.19       42.30      5.36 o 
   3  11   1        2.79        4.14      2.76 o 
   4  11   1       11.36       11.03      3.83 o 
   5  11   1        8.84        4.60      3.52 o 
  -2  12   1        0.65       -0.61      2.45 o 
  -1  12   1        0.36       -1.69      2.30 o 
   0  12   1        3.53        3.98      2.76 o 
   1  12   1        1.36        1.23      2.45 o 
   2  12   1        6.03        6.13      3.06 o 
  -2 -11   2        0.41        1.84      2.76 o 
  -1 -11   2        1.21        0.77      2.30 o 
   0 -11   2        0.05       -0.77      2.15 o 
   1 -11   2        0.40        3.22      2.45 o 
   2 -11   2        1.52        0.46      1.99 o 
   3 -11   2        0.70       -0.61      2.15 o 
   4 -11   2        4.76        4.29      2.91 o 
  -4 -10   2        0.01       -1.07      2.76 o 
  -3 -10   2        1.14        2.91      2.91 o 
  -2 -10   2        4.33        1.23      2.15 o 
  -1 -10   2        1.11        2.15      2.45 o 
   0 -10   2        0.07        0.46      1.99 o 
   1 -10   2        2.27        0.31      1.99 o 
   2 -10   2       23.30       22.22      3.98 o 
   3 -10   2        0.92       -0.31      1.99 o 
   4 -10   2        2.35        1.99      2.30 o 
   5 -10   2        8.96        6.44      3.22 o 
   6 -10   2        0.01        0.15      2.45 o 
  -6  -9   2        0.43        0.46      2.76 o 
  -5  -9   2        3.20        5.98      3.37 o 
  -4  -9   2        1.90       -2.15      2.30 o 
  -3  -9   2        0.78        0.77      2.15 o 
  -2  -9   2       23.73       22.68      4.14 o 
  -1  -9   2        3.08        1.99      1.99 o 
   0  -9   2        0.07        1.07      1.84 o 
   1  -9   2        0.01        0.77      1.84 o 
   2  -9   2        2.58        3.06      2.15 o 
   3  -9   2        0.34        2.60      1.99 o 
   4  -9   2        4.05        5.21      2.60 o 
   5  -9   2        0.02        2.45      2.15 o 
   6  -9   2        0.59        1.84      2.45 o 
   7  -9   2        2.95        3.06      2.60 o 
   8  -9   2        4.14        1.38      2.30 o 
  -7  -8   2        0.80       -2.30      2.60 o 
  -6  -8   2        3.97        6.90      3.52 o 
  -5  -8   2        1.58        3.83      2.91 o 
  -4  -8   2        1.22        0.46      2.45 o 
  -3  -8   2        1.78        0.92      1.99 o 
  -2  -8   2        1.93        0.15      1.84 o 
  -1  -8   2       22.14       26.66      3.83 o 
   0  -8   2        0.88        1.07      1.69 o 
   1  -8   2       26.52       32.95      4.29 o 
   2  -8   2        3.38        5.82      2.30 o 
   3  -8   2       34.11       37.24      4.75 o 
   4  -8   2        0.09        0.46      1.69 o 
   5  -8   2        0.70        2.76      1.99 o 
   6  -8   2       12.33        8.89      2.76 o 
   7  -8   2        6.99        5.82      2.91 o 
   8  -8   2        0.91        5.52      2.76 o 
  -7  -7   2        0.61        2.60      3.37 o 
  -6  -7   2        1.14        4.75      3.06 o 
  -5  -7   2        0.00        1.23      2.30 o 
  -4  -7   2       38.59       31.41      4.60 o 
  -3  -7   2        0.78        1.53      1.99 o 
  -2  -7   2       51.71       40.46      4.60 o 
  -1  -7   2      127.67      155.76      8.28 o 
   0  -7   2        1.13        3.22      1.84 o 
   1  -7   2       29.71       26.82      3.52 o 
   2  -7   2       24.84       26.51      3.52 o 
   3  -7   2        3.01        0.77      1.38 o 
   4  -7   2        3.75        3.68      1.84 o 
   5  -7   2       12.63       14.10      3.06 o 
   6  -7   2        1.10       -1.07      1.53 o 
   7  -7   2        6.32        7.51      3.06 o 
   8  -7   2        0.80        1.99      2.30 o 
   9  -7   2        6.12       10.27      3.52 o 
  -8  -6   2        0.28        0.46      2.91 o 
  -7  -6   2        1.51        1.99      3.37 o 
  -6  -6   2       18.25       16.40      4.29 o 
  -5  -6   2       11.77        8.89      3.37 o 
  -4  -6   2       81.11       78.01      7.20 o 
  -3  -6   2        4.59        1.99      1.99 o 
  -2  -6   2      204.72      188.64      9.05 o 
  -1  -6   2        6.82        6.13      1.99 o 
   0  -6   2      210.19      243.87     10.58 o 
   1  -6   2       89.55       74.81      4.91 o 
   2  -6   2        4.04        3.68      1.53 o 
   3  -6   2        0.76        1.23      1.23 o 
   4  -6   2       42.16       45.82      4.75 o 
   5  -6   2        6.87        7.51      2.30 o 
   6  -6   2        8.67       12.56      3.06 o 
   7  -6   2        2.82        3.52      2.30 o 
   8  -6   2        5.07        4.14      2.30 o 
   9  -6   2        2.24        1.69      2.45 o 
  10  -6   2        0.73        3.22      2.60 o 
  -9  -5   2        3.83        0.46      3.06 o 
  -8  -5   2        1.08       -0.61      2.76 o 
  -7  -5   2        1.20        1.69      2.91 o 
  -6  -5   2        3.01       -1.38      2.30 o 
  -5  -5   2      104.67      100.09      7.66 o 
  -4  -5   2        0.81        1.99      2.30 o 
  -3  -5   2      106.68      136.74      7.66 o 
  -2  -5   2       87.35       85.38      5.21 o 
  -1  -5   2        0.15       -0.46      0.92 o 
   0  -5   2      414.93      469.65     17.05 o 
   1  -5   2      298.15      314.64     12.28 o 
   2  -5   2       55.38       52.33      1.97 o 
   3  -5   2       11.34       10.29      0.91 o 
   4  -5   2       15.02       14.27      1.16 o 
   5  -5   2       68.78       64.91      2.38 o 
   6  -5   2        0.00       -0.28      0.85 o 
   7  -5   2       27.88       24.52      3.98 o 
   8  -5   2        7.61        9.50      3.06 o 
   9  -5   2        2.10       -1.84      1.84 o 
  10  -5   2        2.10        3.52      2.76 o 
  -9  -4   2        0.94        1.07      3.22 o 
  -8  -4   2       14.12       12.72      3.98 o 
  -7  -4   2        0.47        3.22      2.91 o 
  -6  -4   2       34.79       26.82      4.90 o 
  -5  -4   2       44.88       44.60      5.67 o 
  -4  -4   2       33.23       41.22      4.90 o 
  -3  -4   2       75.58       82.62      5.36 o 
  -2  -4   2       37.19       35.10      3.52 o 
  -1  -4   2      461.06      472.98     16.75 o 
   0  -4   2      143.16      135.73      6.29 o 
   1  -4   2        1.45        0.79      0.59 o 
   2  -4   2       25.51       24.96      2.00 o 
   3  -4   2     2111.22     2220.73     39.13 o 
   4  -4   2       13.56       12.84      1.13 o 
   5  -4   2      126.86      119.98      4.05 o 
   6  -4   2       16.42       15.19      1.69 o 
   7  -4   2      143.50      136.75      8.28 o 
   8  -4   2        3.40        0.61      1.84 o 
   9  -4   2       22.43       25.28      4.60 o 
  10  -4   2        1.97        1.07      2.15 o 
  11  -4   2        3.48        6.74      3.22 o 
  -9  -3   2        0.22        3.98      3.22 o 
  -8  -3   2       16.37       14.10      4.14 o 
  -7  -3   2        7.71        6.44      3.06 o 
  -6  -3   2      183.80      195.19     11.04 o 
  -5  -3   2       52.54       57.32      6.13 o 
  -4  -3   2      551.91      651.29     23.81 o 
  -3  -3   2      200.84      204.79      9.36 o 
  -2  -3   2        7.76        8.27      1.99 o 
  -1  -3   2        1.08       -0.46      0.77 o 
   0  -3   2     1043.92     1056.30     24.44 o 
   1  -3   2      264.88      258.54      6.94 o 
   2  -3   2       57.83       53.73      2.28 o 
   3  -3   2      320.63      309.86      6.21 o 
   4  -3   2      316.39      341.98      6.97 o 
   5  -3   2       91.87       65.19      2.72 o 
   6  -3   2      179.47      212.39     10.12 o 
   7  -3   2       23.06       17.78      3.37 o 
   8  -3   2        0.20       -0.15      1.53 o 
   9  -3   2        5.86        5.52      2.76 o 
  10  -3   2        2.91        6.59      3.06 o 
  11  -3   2        2.41        0.00      2.30 o 
 -10  -2   2        1.83        1.99      2.91 o 
  -9  -2   2        3.14        2.76      3.06 o 
  -8  -2   2        0.64        0.92      2.60 o 
  -7  -2   2       11.34        8.89      3.52 o 
  -6  -2   2       20.75       17.93      3.83 o 
  -5  -2   2        1.60       -0.46      1.84 o 
  -4  -2   2       12.44        9.81      2.60 o 
  -3  -2   2        0.89        1.07      1.53 o 
  -2  -2   2      794.42      787.04     25.90 o 
  -1  -2   2      406.36      379.72      9.55 o 
   0  -2   2       52.17       57.44      2.22 o 
   1  -2   2      907.44      857.47     19.67 o 
   2  -2   2       19.49       21.90      1.40 o 
   3  -2   2       53.15       44.09      2.45 o 
   4  -2   2      348.53      359.45      9.28 o 
   6  -2   2       95.10       99.50      3.83 o 
   7  -2   2        0.11        0.92      1.53 o 
   8  -2   2      226.16      216.54     11.20 o 
   9  -2   2       37.16       35.40      5.21 o 
  10  -2   2        1.52        2.91      2.45 o 
  11  -2   2        0.58        0.92      2.30 o 
 -10  -1   2        2.42        2.60      3.06 o 
  -9  -1   2       58.13       58.85      7.36 o 
  -8  -1   2       79.38       74.95      7.82 o 
  -7  -1   2      231.03      232.33     12.12 o 
  -6  -1   2       24.74       27.89      4.29 o 
  -5  -1   2      333.93      351.45     14.73 o 
  -4  -1   2      145.22      133.58      5.67 o 
  -3  -1   2      331.75      359.02      9.12 o 
  -2  -1   2      544.88      601.70     13.67 o 
  -1  -1   2      145.30      112.16      2.66 o 
   0  -1   2      136.66      136.07      3.73 o 
   1  -1   2       47.04       51.78      1.83 o 
   2  -1   2     1316.24     1254.47     28.09 o 
   3  -1   2       30.95       29.73      1.57 o 
   4  -1   2      159.42      168.76      4.98 o 
   5  -1   2      408.60      433.64     15.98 o 
   6  -1   2      442.92      469.48     17.81 o 
   7  -1   2      168.34      172.97      9.20 o 
   8  -1   2       33.27       38.00      5.06 o 
   9  -1   2        2.04        1.07      2.30 o 
  10  -1   2       24.69       24.82      4.60 o 
  11  -1   2       16.03       17.47      4.29 o 
 -10   0   2        0.00        0.61      2.91 o 
  -9   0   2        0.90        1.69      2.76 o 
  -8   0   2       19.71       25.74      5.06 o 
  -7   0   2       17.82       19.31      3.98 o 
  -6   0   2        2.26        2.63      1.25 o 
  -5   0   2       56.57       58.73      5.06 o 
  -4   0   2      208.75      211.55      7.67 o 
  -3   0   2       22.94       26.49      1.94 o 
  -2   0   2      199.92      204.97      4.42 o 
  -1   0   2        0.04       -0.31      0.31 o 
   0   0   2     6688.83     6357.76    134.83 o 
   1   0   2        2.53        2.49      0.92 o 
   2   0   2      342.37      312.93      8.24 o 
   3   0   2        0.60       -0.39      0.48 o 
   4   0   2       55.32       60.20      3.99 o 
   5   0   2       12.81       15.18      4.83 o 
   6   0   2        0.52        3.90      1.07 o 
   7   0   2       10.48        4.60      5.59 o 
   8   0   2       49.16       51.19      5.67 o 
   9   0   2        2.36        0.77      2.15 o 
  10   0   2       69.27       66.05      7.36 o 
  11   0   2       11.12        7.66      3.52 o 
 -10   1   2       16.50       18.39      4.75 o 
  -9   1   2       37.31       38.31      6.13 o 
  -8   1   2       85.57      101.77      7.82 o 
  -7   1   2       32.67       33.68      3.24 o 
  -6   1   2        1.80        1.89      1.06 o 
  -5   1   2       12.33       12.65      1.84 o 
  -4   1   2       94.85       84.88      3.45 o 
  -3   1   2       71.29       77.88      2.94 o 
  -2   1   2     1360.27     1368.63     29.13 o 
  -1   1   2      666.54      558.22     17.76 o 
   0   1   2       17.95       19.33      0.86 o 
   1   1   2      115.45      109.36      2.77 o 
   2   1   2      423.19      394.62      9.34 o 
   3   1   2      875.31      800.28     18.50 o 
   4   1   2      231.55      227.84      6.40 o 
   5   1   2      271.67      282.51     11.89 o 
   6   1   2      130.78      137.52      4.97 o 
   7   1   2       94.80       88.83      7.89 o 
   8   1   2        4.71        6.59      2.76 o 
   9   1   2       11.44        8.89      3.06 o 
  10   1   2       39.91       40.30      5.82 o 
  11   1   2        3.83        2.76      2.91 o 
 -10   2   2       13.70        4.90      2.30 o 
  -9   2   2        0.02        2.15      2.76 o 
  -8   2   2        1.74        3.41      1.66 o 
  -7   2   2       34.47       32.84      3.12 o 
  -6   2   2      163.77      156.39      6.82 o 
  -5   2   2      356.33      368.03     10.00 o 
  -4   2   2      340.22      320.22      8.60 o 
  -3   2   2       25.22       28.14      1.99 o 
  -2   2   2       23.14       26.65      2.61 o 
  -1   2   2      179.98      172.08      5.37 o 
   0   2   2      460.79      391.91     13.56 o 
   1   2   2      501.16      465.02     10.69 o 
   2   2   2     3479.49     3469.84     76.07 o 
   3   2   2       68.03       54.12      4.52 o 
   4   2   2        4.33        3.62      1.69 o 
   5   2   2      172.85      187.15      6.37 o 
   6   2   2       30.08       44.19      3.08 o 
   7   2   2        1.56        1.03      1.13 o 
   8   2   2        0.31        2.61      1.33 o 
   9   2   2        0.38       -1.53      1.84 o 
  10   2   2       12.74       17.93      4.29 o 
  11   2   2        0.10       -1.07      2.30 o 
 -10   3   2       12.48       15.17      4.44 o 
  -9   3   2        5.86        4.20      3.06 o 
  -8   3   2       78.64       79.63      6.67 o 
  -7   3   2        1.43        0.09      1.92 o 
  -6   3   2      162.11      174.05      6.24 o 
  -5   3   2       17.86       14.77      1.88 o 
  -4   3   2       21.46       19.38      3.06 o 
  -3   3   2      160.94      175.02      5.60 o 
  -2   3   2       21.85       17.81      1.41 o 
  -1   3   2      754.55      746.65     13.56 o 
   0   3   2     2632.30     2388.36    120.82 o 
   1   3   2      129.65      122.25      3.58 o 
   2   3   2     1658.06     1606.18     36.10 o 
   3   3   2      329.42      335.55      8.94 o 
   4   3   2      255.71      277.01      7.97 o 
   5   3   2     1284.15     1367.19     32.10 o 
   6   3   2       42.92       45.59      3.45 o 
   7   3   2        1.74        1.07      1.18 o 
   8   3   2       18.85       15.87      2.35 o 
   9   3   2       77.88       77.70      7.66 o 
  10   3   2        7.68        6.59      3.37 o 
  11   3   2        0.11        2.15      2.76 o 
  -9   4   2       58.44       58.39      4.71 o 
  -8   4   2        8.30        9.97      2.13 o 
  -7   4   2      136.53      150.79      6.13 o 
  -6   4   2       37.68       33.12      2.90 o 
  -5   4   2      200.74      192.57      6.31 o 
  -4   4   2        2.85        4.63      1.46 o 
  -3   4   2      431.60      436.05      9.23 o 
  -2   4   2      172.78      166.49      3.86 o 
  -1   4   2      511.02      516.42      9.91 o 
   0   4   2       83.04       92.81      3.16 o 
   1   4   2       51.76       36.33      2.30 o 
   2   4   2      829.34      797.88     18.84 o 
   3   4   2      367.50      349.86      9.40 o 
   4   4   2      142.29      151.45      5.35 o 
   5   4   2       74.05       76.42      3.79 o 
   6   4   2        0.00        0.31      1.21 o 
   7   4   2       61.95       62.46      4.01 o 
   8   4   2       16.81       18.22      2.60 o 
   9   4   2        2.10        0.46      2.45 o 
  10   4   2        6.97        2.15      2.76 o 
  11   4   2        0.73        1.07      2.60 o 
  -9   5   2       56.11       57.71      4.82 o 
  -8   5   2       61.51       59.56      4.60 o 
  -7   5   2      124.79      113.25      5.22 o 
  -6   5   2       26.48       29.68      2.83 o 
  -5   5   2       18.93       17.33      2.68 o 
  -4   5   2       78.44       82.04      3.51 o 
  -3   5   2       18.47       23.41      1.49 o 
  -2   5   2       84.65      103.18      2.95 o 
  -1   5   2       50.85       61.09      4.60 o 
   0   5   2      195.07      177.96      7.21 o 
   1   5   2     1095.71     1169.21     36.88 o 
   2   5   2      271.41      270.27     10.13 o 
   3   5   2      866.56      824.51     27.25 o 
   4   5   2        1.25       -0.85      0.85 o 
   5   5   2       43.75       44.27      3.41 o 
   6   5   2        0.15       -0.75      1.18 o 
   7   5   2       95.92       90.13      4.87 o 
   8   5   2       18.45       18.17      3.60 o 
   9   5   2        7.41        9.21      2.31 o 
  10   5   2        3.11        4.90      3.37 o 
  -9   6   2        1.28        0.28      1.66 o 
  -8   6   2       14.28       13.17      2.46 o 
  -7   6   2        4.64        3.44      1.61 o 
  -6   6   2      202.96      215.62      7.74 o 
  -5   6   2      136.00      146.30      5.50 o 
  -4   6   2        1.09        0.41      0.88 o 
  -3   6   2       64.94       57.97      4.52 o 
  -2   6   2      292.70      309.22      8.17 o 
  -1   6   2        6.12        4.29      1.53 o 
   0   6   2       33.03       26.97      2.91 o 
   1   6   2      295.43      323.20     12.12 o 
   2   6   2       57.75       60.23      3.83 o 
   3   6   2      670.59      603.38     20.91 o 
   4   6   2      112.76      102.87      6.13 o 
   5   6   2      392.33      364.36     13.43 o 
   6   6   2        8.85       10.76      3.68 o 
   7   6   2        0.18        1.84      1.73 o 
   8   6   2       14.25       11.11      2.44 o 
   9   6   2       23.15       23.60      3.35 o 
  10   6   2        2.00       -0.92      3.06 o 
  -8   7   2        0.01        0.10      1.50 o 
  -7   7   2       22.58       21.76      3.22 o 
  -6   7   2        0.86        1.46      1.33 o 
  -5   7   2        9.49       10.71      2.30 o 
  -4   7   2        0.04       -0.12      0.96 o 
  -3   7   2      364.98      388.74     10.27 o 
  -2   7   2       55.68       59.02      2.87 o 
  -1   7   2      133.29      134.92      6.75 o 
   0   7   2        2.59        2.91      1.53 o 
   1   7   2       31.79       41.53      3.98 o 
   2   7   2       45.05       50.11      3.83 o 
   3   7   2      347.98      314.28     12.74 o 
   4   7   2       23.77       26.20      3.83 o 
   5   7   2       41.69       49.44      4.10 o 
   6   7   2       71.53       69.70      5.08 o 
   7   7   2       16.90       14.64      2.71 o 
   8   7   2       11.06        9.53      2.49 o 
   9   7   2        6.28        4.94      2.30 o 
  -8   8   2        4.64        3.68      3.22 o 
  -7   8   2        0.97        0.05      1.39 o 
  -6   8   2       73.32       75.78      4.45 o 
  -5   8   2       17.57       15.45      2.99 o 
  -4   8   2      266.31      284.75      8.56 o 
  -3   8   2      132.40      135.92      5.90 o 
  -2   8   2       36.83       33.89      2.84 o 
  -1   8   2      150.83      138.45      7.21 o 
   0   8   2       97.40      112.82      6.28 o 
   1   8   2      246.75      233.90     10.43 o 
   2   8   2       64.06       60.08      4.60 o 
   3   8   2      325.68      322.49     13.35 o 
   4   8   2      298.16      325.96     14.27 o 
   5   8   2       31.64       32.12      4.67 o 
   6   8   2       19.92       23.71      4.83 o 
   7   8   2        0.60        1.10      1.94 o 
   8   8   2        0.23       -0.58      1.94 o 
  -7   9   2        1.83        5.82      3.06 o 
  -6   9   2        2.14        3.83      2.91 o 
  -5   9   2        7.81        8.43      2.76 o 
  -4   9   2       38.03       36.29      3.09 o 
  -3   9   2       46.92       46.69      3.35 o 
  -2   9   2       94.88      105.45      4.41 o 
  -1   9   2       14.64       15.78      3.06 o 
   0   9   2       12.16       19.77      3.52 o 
   1   9   2       14.20       18.85      3.37 o 
   2   9   2      179.65      170.19      8.74 o 
   3   9   2       12.35       14.71      3.06 o 
   4   9   2       23.10       23.29      3.98 o 
   5   9   2        0.03        2.29      1.79 o 
   6   9   2        0.40        0.69      1.94 o 
   7   9   2        6.65        6.45      4.60 o 
   8   9   2        1.89        1.58      2.13 o 
  -6  10   2        6.66        7.51      3.52 o 
  -5  10   2       22.00       28.35      4.90 o 
  -4  10   2       12.48       13.64      3.68 o 
  -3  10   2        0.31        0.46      1.84 o 
  -2  10   2       27.92       25.44      3.98 o 
  -1  10   2       35.29       33.25      4.60 o 
   0  10   2       50.00       37.85      4.75 o 
   1  10   2        3.26        3.22      2.15 o 
   2  10   2        1.10        0.46      1.84 o 
   3  10   2       10.19       13.94      3.37 o 
   4  10   2       11.05        8.89      3.22 o 
   5  10   2        7.61        9.48      2.53 o 
   6  10   2       14.74       11.64      2.91 o 
  -4  11   2        0.00        4.75      3.06 o 
  -3  11   2        8.95       10.88      3.22 o 
  -2  11   2       12.54       11.19      3.37 o 
  -1  11   2       12.69       10.72      4.83 o 
   0  11   2        8.72        9.35      3.06 o 
   1  11   2       14.53       21.76      3.98 o 
   2  11   2       24.39       21.15      3.98 o 
   3  11   2        0.18        1.99      2.30 o 
   4  11   2       38.88       52.69      4.97 o 
   5  11   2        3.48        4.04      4.14 o 
  -2  12   2        0.94       -1.69      2.45 o 
  -1  12   2        1.89        0.46      2.15 o 
   0  12   2        0.65       -0.61      2.30 o 
   1  12   2        0.15        0.00      2.30 o 
   2  12   2        2.30        3.83      2.76 o 
   3  12   2        1.41        0.85      3.14 o 
  -1 -11   3        0.06       -1.99      2.15 o 
   0 -11   3        3.17        3.22      2.60 o 
   1 -11   3        0.72        3.83      2.91 o 
   2 -11   3        4.48        4.75      2.91 o 
   3 -11   3        0.00       -1.69      1.69 o 
   4 -11   3        1.55        2.15      2.45 o 
  -3 -10   3        0.02        1.38      2.91 o 
  -2 -10   3        8.14        7.66      3.22 o 
  -1 -10   3        0.76       -1.38      1.99 o 
   0 -10   3       39.82       40.00      5.52 o 
   1 -10   3       19.51       24.36      4.44 o 
   2 -10   3       13.95       17.01      3.83 o 
   3 -10   3        5.30        3.22      2.60 o 
   4 -10   3        1.86        3.52      2.45 o 
   5 -10   3        9.48        8.58      3.06 o 
   6 -10   3        0.02        2.15      2.45 o 
  -5  -9   3        4.28        5.67      3.37 o 
  -4  -9   3        0.26       -1.53      2.30 o 
  -3  -9   3        0.26        2.15      2.60 o 
  -2  -9   3       11.77        9.19      3.22 o 
  -1  -9   3       15.26       12.26      3.22 o 
   0  -9   3        1.04       -1.69      1.69 o 
   1  -9   3        0.01        0.92      1.84 o 
   2  -9   3        2.48        1.69      1.84 o 
   3  -9   3        0.96        3.37      2.15 o 
   4  -9   3        0.28        2.76      2.15 o 
   5  -9   3        0.61        2.91      2.45 o 
   6  -9   3        2.19        2.45      2.45 o 
   7  -9   3        0.25        2.76      2.30 o 
  -6  -8   3        1.16        1.84      3.37 o 
  -5  -8   3        1.30        1.53      2.76 o 
  -4  -8   3        9.40        8.58      3.22 o 
  -3  -8   3       45.27       38.92      5.52 o 
  -2  -8   3        7.11        3.98      2.45 o 
  -1  -8   3       62.13       50.42      5.52 o 
   0  -8   3       22.66       10.27      2.91 o 
   1  -8   3       20.56       16.55      3.37 o 
   2  -8   3        1.43        4.90      2.30 o 
   3  -8   3        0.17       -1.38      1.38 o 
   4  -8   3       16.97       15.02      3.37 o 
   5  -8   3       14.10        9.65      2.76 o 
   6  -8   3       31.34       23.75      4.29 o 
   7  -8   3        4.41        3.22      2.30 o 
   8  -8   3        1.34        3.37      2.60 o 
  -7  -7   3        0.03       -0.31      3.68 o 
  -6  -7   3       26.51       30.80      5.98 o 
  -5  -7   3        0.04       -2.15      2.15 o 
  -4  -7   3       22.41       21.15      4.29 o 
  -3  -7   3        0.55       -1.38      1.69 o 
  -2  -7   3        0.89        0.31      1.69 o 
  -1  -7   3       30.71       33.41      4.29 o 
   0  -7   3        7.56        8.58      2.45 o 
   1  -7   3       56.33       53.49      5.21 o 
   2  -7   3        3.89        3.22      1.84 o 
   3  -7   3       11.57       11.34      2.76 o 
   4  -7   3        3.47        3.68      1.99 o 
   5  -7   3        0.07        0.77      1.69 o 
   6  -7   3        0.65       -0.77      1.38 o 
   7  -7   3       10.55       10.27      3.22 o 
   8  -7   3        0.06        0.61      1.84 o 
   9  -7   3        6.62        7.05      3.22 o 
  -7  -6   3        1.44        0.46      3.22 o 
  -6  -6   3        1.13       -2.60      2.76 o 
  -5  -6   3        0.06       -0.92      2.30 o 
  -4  -6   3        0.25        1.38      2.30 o 
  -3  -6   3        0.01        0.46      1.99 o 
  -2  -6   3        6.00        6.90      2.30 o 
  -1  -6   3       14.25        9.04      2.30 o 
   0  -6   3        1.80        1.23      1.53 o 
   1  -6   3       57.18       55.27      3.03 o 
   2  -6   3       47.26       51.95      4.14 o 
   3  -6   3        2.68        3.06      1.53 o 
   4  -6   3       56.91       57.86      6.74 o 
   5  -6   3       66.26       72.95      5.21 o 
   6  -6   3       11.70       12.41      2.91 o 
   7  -6   3        2.04        2.60      2.15 o 
   8  -6   3        0.82        2.76      2.30 o 
   9  -6   3        4.38        2.60      2.30 o 
  10  -6   3       15.83       11.34      3.68 o 
  -8  -5   3        3.97        6.44      3.98 o 
  -7  -5   3       19.83       22.68      5.52 o 
  -6  -5   3        0.67       -2.30      2.30 o 
  -5  -5   3        2.02        2.15      2.76 o 
  -4  -5   3       12.50       15.78      3.68 o 
  -3  -5   3        0.70       -0.92      1.53 o 
  -2  -5   3       29.73       35.86      4.14 o 
  -1  -5   3        0.45        0.61      1.23 o 
   0  -5   3      212.28      210.76      9.36 o 
   1  -5   3        2.12       -0.31      0.92 o 
   2  -5   3        1.01        1.22      0.81 o 
   3  -5   3        2.80        4.92      1.19 o 
   4  -5   3       64.95       67.20      3.41 o 
   5  -5   3        9.74       10.47      1.61 o 
   6  -5   3       14.26       17.77      3.37 o 
   7  -5   3       25.40       20.99      3.68 o 
   8  -5   3       48.46       42.76      5.52 o 
   9  -5   3       11.12       10.88      3.37 o 
  10  -5   3        4.22        5.06      2.91 o 
  -8  -4   3        0.04       -2.60      2.60 o 
  -7  -4   3        2.25        3.37      3.06 o 
  -6  -4   3        7.08        7.51      3.22 o 
  -5  -4   3       16.15       18.08      4.14 o 
  -4  -4   3       27.51       30.95      4.60 o 
  -3  -4   3       43.51       43.06      4.75 o 
  -2  -4   3      311.04      314.91     12.74 o 
  -1  -4   3        5.87       10.42      1.99 o 
   0  -4   3      105.55      114.16      4.27 o 
   1  -4   3      612.53      604.17     18.46 o 
   2  -4   3       29.58       37.11      5.44 o 
   3  -4   3       23.44       21.22      1.95 o 
   4  -4   3       46.26       55.60      2.81 o 
   5  -4   3        7.45        3.35      1.07 o 
   6  -4   3        0.11       -0.49      0.76 o 
   7  -4   3       15.30       14.10      3.06 o 
   8  -4   3        0.58        0.31      1.69 o 
   9  -4   3       19.23       15.17      3.68 o 
  10  -4   3        5.60        5.98      2.91 o 
  11  -4   3       20.68       15.63      4.14 o 
  -9  -3   3        0.23       -0.77      2.60 o 
  -8  -3   3       12.25       10.27      4.14 o 
  -7  -3   3       21.89       28.50      5.36 o 
  -6  -3   3        1.76        4.29      3.06 o 
  -5  -3   3        5.80        3.83      2.76 o 
  -4  -3   3       90.31      116.65      7.51 o 
  -3  -3   3       32.70       31.42      4.14 o 
  -2  -3   3      132.36      138.47      7.05 o 
  -1  -3   3      156.66      150.74      4.97 o 
   0  -3   3      131.88      138.36      4.59 o 
   1  -3   3      107.28       94.84      3.40 o 
   2  -3   3       27.39       31.81      2.76 o 
   3  -3   3       42.95       47.29      2.38 o 
   4  -3   3       60.29       56.13      2.70 o 
   5  -3   3       42.68       38.41      2.39 o 
   6  -3   3       21.70       20.62      3.37 o 
   7  -3   3       66.75       59.93      5.82 o 
   8  -3   3       37.83       30.96      4.60 o 
   9  -3   3        9.50       10.73      3.22 o 
  10  -3   3        2.55        0.46      1.99 o 
  11  -3   3        1.47        2.76      2.60 o 
  -9  -2   3        0.33       -0.31      2.60 o 
  -8  -2   3        7.96       11.95      4.14 o 
  -7  -2   3        2.20        4.44      2.91 o 
  -6  -2   3       11.64        9.35      3.22 o 
  -5  -2   3       54.42       51.95      5.82 o 
  -4  -2   3        0.67       -0.31      1.69 o 
  -3  -2   3      800.25      925.72     31.40 o 
  -2  -2   3       96.10       82.18      3.09 o 
  -1  -2   3      794.79      740.98     13.83 o 
   0  -2   3       26.83       24.11      3.89 o 
   1  -2   3      749.43      710.13     16.66 o 
   2  -2   3        1.12       -0.08      0.43 o 
   3  -2   3        2.46        1.49      0.59 o 
   4  -2   3      176.72      189.20      5.69 o 
   5  -2   3       98.12       94.05      3.62 o 
   6  -2   3       36.77       35.28      2.39 o 
   7  -2   3        0.63        1.84      1.53 o 
   8  -2   3       32.93       29.88      4.44 o 
   9  -2   3       20.06       17.62      3.98 o 
  10  -2   3        0.77        2.60      2.60 o 
  11  -2   3       14.16       18.23      4.44 o 
  -9  -1   3        0.95        1.69      3.22 o 
  -8  -1   3       13.09        9.96      3.98 o 
  -7  -1   3       24.71       25.13      4.75 o 
  -6  -1   3      145.33      146.56      9.20 o 
  -5  -1   3      242.61      244.26      7.75 o 
  -4  -1   3       12.26        9.21      1.50 o 
  -3  -1   3      299.50      330.58     21.64 o 
  -1  -1   3       24.22       19.93      2.17 o 
   0  -1   3      435.16      416.35     10.04 o 
   1  -1   3       53.06       48.41      2.07 o 
   2  -1   3      842.60      774.11     17.83 o 
   3  -1   3      157.55      151.64      4.50 o 
   4  -1   3      156.48      181.45      5.37 o 
   5  -1   3      325.02      342.69      9.17 o 
   6  -1   3      232.62      245.03      7.35 o 
   7  -1   3       32.34       35.75      2.76 o 
   8  -1   3        4.70        2.91      1.99 o 
   9  -1   3        0.47       -0.15      1.84 o 
  10  -1   3       20.40       23.60      4.44 o 
  11  -1   3        0.27       -0.61      2.15 o 
  -9   0   3       25.48       27.58      5.52 o 
  -8   0   3        1.47        3.68      2.76 o 
  -7   0   3       22.89       25.90      4.75 o 
  -6   0   3       49.65       45.05      3.57 o 
  -5   0   3        4.27        5.22      1.46 o 
  -4   0   3      524.97      588.06     14.41 o 
  -3   0   3        0.01        0.17      0.56 o 
  -2   0   3      175.67      229.79      5.04 o 
  -1   0   3        0.79        0.67      0.51 o 
   0   0   3      393.85      411.34      9.40 o 
   1   0   3       47.22       48.43      1.73 o 
   2   0   3     3322.47     3164.69     69.27 o 
   3   0   3        4.85        5.39      0.81 o 
   4   0   3       54.95       37.05      3.68 o 
   5   0   3       23.82       22.07      7.43 o 
   6   0   3      136.39      125.47      6.75 o 
   7   0   3        2.94        3.68      1.24 o 
   8   0   3        0.46        0.92      1.84 o 
   9   0   3        8.10        9.04      2.91 o 
  10   0   3        1.70        1.38      1.53 o 
  11   0   3       11.47       11.80      3.83 o 
  -9   1   3       14.91       14.56      4.60 o 
  -8   1   3       32.53       32.49      5.67 o 
  -7   1   3       92.90      105.66      5.08 o 
  -6   1   3      154.72      159.14      6.07 o 
  -5   1   3      219.90      228.96      7.23 o 
  -4   1   3        1.33        0.27      0.92 o 
  -3   1   3      149.76      174.05      4.14 o 
  -2   1   3       53.06       66.31      1.95 o 
  -1   1   3        8.40       10.60      0.79 o 
   0   1   3      111.86       93.82      2.59 o 
   1   1   3       33.42       35.10      1.20 o 
   2   1   3      715.81      672.58     15.39 o 
   3   1   3       93.39       88.52      3.01 o 
   4   1   3      137.91      143.25      8.28 o 
   5   1   3     1325.54     1453.87     33.45 o 
   6   1   3      149.19      151.76      5.31 o 
   7   1   3      280.11      266.73     13.19 o 
   8   1   3       43.02       44.67      5.36 o 
   9   1   3       60.33       71.11      7.05 o 
  10   1   3        6.33        5.36      2.76 o 
  11   1   3       32.92       25.90      5.06 o 
  -9   2   3        4.79        5.98      3.37 o 
  -8   2   3        7.29        4.53      1.80 o 
  -7   2   3       28.54       25.35      2.94 o 
  -6   2   3        0.31        0.58      1.02 o 
  -5   2   3        0.15        0.83      0.99 o 
  -4   2   3      103.89       94.27      6.82 o 
  -3   2   3        9.79       10.81      1.30 o 
  -2   2   3      769.03      755.86     13.92 o 
  -1   2   3      414.74      397.66      9.33 o 
   0   2   3        5.06        8.08      0.77 o 
   1   2   3     1664.66     1591.52     51.91 o 
   2   2   3      203.81      200.17      5.24 o 
   3   2   3        2.98        2.04      0.70 o 
   4   2   3      285.31      283.06      7.75 o 
   5   2   3       43.85       43.78      3.91 o 
   6   2   3      144.09      138.69      5.10 o 
   7   2   3        1.69        0.85      1.84 o 
   8   2   3      201.02      216.10      9.20 o 
   9   2   3        2.76        5.36      2.76 o 
  10   2   3        1.95        0.77      2.45 o 
  11   2   3        3.56        0.92      2.60 o 
  -9   3   3       23.23       21.19      3.13 o 
  -8   3   3        1.69        4.58      1.80 o 
  -7   3   3       45.59       39.25      8.89 o 
  -6   3   3       36.05       36.80      6.67 o 
  -5   3   3        0.24       -0.11      0.74 o 
  -4   3   3      115.08      120.24      7.36 o 
  -3   3   3       28.80       27.71      4.21 o 
  -2   3   3      119.42      107.60      2.76 o 
  -1   3   3       29.25       29.52      2.14 o 
   0   3   3      608.84      518.11     78.08 o 
   1   3   3      527.77      534.95     12.49 o 
   2   3   3        4.75        5.08      0.79 o 
   3   3   3      199.54      196.72      5.77 o 
   4   3   3      785.85      829.56     19.88 o 
   5   3   3        0.25        3.35      2.22 o 
   6   3   3      298.13      316.56      9.38 o 
   7   3   3       42.73       31.39      2.93 o 
   8   3   3        2.58        3.51      1.84 o 
   9   3   3        0.18       -0.77      2.15 o 
  10   3   3       11.83        9.04      3.37 o 
  11   3   3        4.91        8.89      3.52 o 
  -9   4   3       39.06       35.06      4.44 o 
  -8   4   3        0.01        1.38      1.50 o 
  -7   4   3        7.36        8.25      1.91 o 
  -6   4   3        9.92       10.19      1.84 o 
  -5   4   3       30.94       28.81      2.65 o 
  -4   4   3       58.99       58.19      3.60 o 
  -3   4   3        5.54        4.83      0.98 o 
  -2   4   3       71.15       79.50      2.35 o 
  -1   4   3        0.68        0.40      0.39 o 
   0   4   3      491.67      458.36     16.61 o 
   1   4   3      578.28      561.17     13.41 o 
   2   4   3      131.69      144.00      4.46 o 
   3   4   3      566.63      561.21     13.97 o 
   4   4   3        8.89        8.72      1.46 o 
   5   4   3       19.19       19.02      2.11 o 
   6   4   3        4.50        6.10      1.57 o 
   7   4   3       66.35       57.93      4.06 o 
   8   4   3       67.22       65.03      6.90 o 
   9   4   3       26.86       24.63      3.08 o 
  10   4   3        8.60        8.73      3.22 o 
  11   4   3        2.50        0.46      2.91 o 
  -9   5   3        2.13        5.55      2.17 o 
  -8   5   3       16.00       16.73      2.72 o 
  -7   5   3       78.61       91.79      4.84 o 
  -6   5   3       11.33       11.87      2.02 o 
  -5   5   3      124.84      127.90      6.21 o 
  -4   5   3        2.32        1.94      1.03 o 
  -3   5   3        0.01        0.08      0.84 o 
  -2   5   3        6.28        5.36      0.81 o 
  -1   5   3      146.11      132.07      3.44 o 
   0   5   3        3.27        1.23      0.76 o 
   1   5   3       73.97       70.52      2.91 o 
   2   5   3       28.87       23.04      2.38 o 
   3   5   3     1691.78     1710.18     39.17 o 
   4   5   3       15.73       22.64      2.27 o 
   5   5   3       80.82       84.92      4.21 o 
   6   5   3       45.39       51.19      9.20 o 
   7   5   3        8.36        5.60      4.83 o 
   8   5   3       49.02       50.12      4.12 o 
   9   5   3        7.18        6.31      2.11 o 
  10   5   3        1.11       -0.61      2.60 o 
  -8   6   3       10.77        9.99      2.32 o 
  -7   6   3        1.53       -0.38      2.53 o 
  -6   6   3       38.62       38.43      3.42 o 
  -5   6   3       29.52       25.47      2.59 o 
  -4   6   3       84.65       71.34      3.56 o 
  -3   6   3       39.91       43.60      2.90 o 
  -2   6   3       45.16       51.59      2.12 o 
  -1   6   3       31.04       29.60      1.75 o 
   0   6   3      144.24      142.32      4.82 o 
   1   6   3       71.16       88.02      3.61 o 
   2   6   3        0.23        1.40      0.90 o 
   3   6   3       27.43       27.80      2.43 o 
   4   6   3        0.07        0.69      1.13 o 
   5   6   3       22.97       34.67      3.18 o 
   6   6   3       33.17       34.92      3.46 o 
   7   6   3       46.98       51.81      4.28 o 
   8   6   3       24.45       20.80      4.75 o 
   9   6   3       15.07       17.21      2.93 o 
  10   6   3        0.49        1.84      3.22 o 
  -8   7   3        6.59        6.98      2.37 o 
  -7   7   3        0.65        2.72      1.61 o 
  -6   7   3       77.74       89.29      5.82 o 
  -5   7   3        6.92        5.76      1.61 o 
  -4   7   3        4.23        4.41      1.29 o 
  -3   7   3        2.62        3.69      1.18 o 
  -2   7   3      178.65      168.73      4.56 o 
  -1   7   3        2.92        2.97      1.03 o 
   0   7   3        1.87        2.19      1.10 o 
   1   7   3       12.80       12.72      1.77 o 
   2   7   3      127.93      136.27      5.12 o 
   3   7   3        4.74        5.11      1.51 o 
   4   7   3       56.30       54.25      8.66 o 
   5   7   3      166.46      153.13     12.65 o 
   6   7   3        2.78        2.98      1.77 o 
   7   7   3       55.04       62.16      7.13 o 
   8   7   3        5.01        5.43      2.20 o 
   9   7   3        1.50        0.24      1.83 o 
  -7   8   3        5.46        4.93      1.94 o 
  -6   8   3        5.58        7.76      3.98 o 
  -5   8   3       45.26       44.92      5.82 o 
  -4   8   3        2.88        4.39      1.76 o 
  -3   8   3       45.75       41.56      3.52 o 
  -2   8   3       47.29       49.38      2.94 o 
  -1   8   3        0.89        0.48      0.80 o 
   0   8   3        0.10        1.47      1.16 o 
   1   8   3       61.93       54.79      3.45 o 
   2   8   3        8.27        9.26      1.87 o 
   3   8   3      113.46      117.21      5.05 o 
   4   8   3       57.14       52.60      4.15 o 
   5   8   3        0.00       -0.31      1.61 o 
   6   8   3       31.87       31.15      3.57 o 
   7   8   3       15.14       16.41      3.45 o 
   8   8   3        8.13        5.38      2.99 o 
   9   8   3        5.28        7.89      2.60 o 
  -7   9   3        2.12        0.77      2.30 o 
  -6   9   3        0.25       -0.35      1.40 o 
  -5   9   3       35.93       39.54      4.90 o 
  -4   9   3        0.02       -0.67      1.02 o 
  -3   9   3       26.12       32.68      2.86 o 
  -2   9   3       75.92       83.10      7.36 o 
  -1   9   3        1.75        1.28      1.02 o 
   0   9   3      325.22      356.53      8.61 o 
   1   9   3        3.37        7.20      1.84 o 
   2   9   3        0.00        2.30      1.42 o 
   3   9   3       15.19       16.81      2.57 o 
   4   9   3      112.79      114.68      5.98 o 
   5   9   3        2.84        2.53      1.88 o 
   6   9   3       41.20       35.95      5.52 o 
   7   9   3        0.04       -1.63      1.63 o 
   8   9   3        0.14        1.80      2.11 o 
  -5  10   3       24.41       25.13      4.44 o 
  -4  10   3        1.32        1.23      2.15 o 
  -3  10   3       27.27       30.25      2.87 o 
  -2  10   3       12.88       17.84      3.45 o 
  -1  10   3        0.80        1.43      1.12 o 
   0  10   3       31.60       34.27      3.42 o 
   1  10   3       38.34       43.87      3.87 o 
   2  10   3      103.58      107.13      5.30 o 
   3  10   3        9.37       10.60      6.21 o 
   4  10   3       14.75       15.53      4.06 o 
   5  10   3        1.58       -0.84      1.73 o 
   6  10   3        0.26        0.92      2.99 o 
   7  10   3        2.37        2.30      2.46 o 
   0  11   3        3.35        2.09      1.91 o 
   1  11   3        3.72        3.86      1.98 o 
   2  11   3       10.14       13.36      2.64 o 
   3  11   3       25.53       25.47      6.82 o 
   4  11   3        1.51        2.58      2.37 o 
   5  11   3       41.69       50.57      7.66 o 
   0  12   3        0.56        0.46      3.37 o 
   1  12   3        1.54        0.31      3.22 o 
   2  12   3        1.72        3.83      3.68 o 
   3  12   3        1.72        1.23      3.22 o 
   1 -11   4        5.39        2.76      2.91 o 
   2 -11   4       20.62       24.52      4.90 o 
   3 -11   4        0.20        1.84      2.45 o 
  -2 -10   4       13.94       17.62      4.44 o 
  -1 -10   4        6.03        7.97      3.22 o 
   0 -10   4        2.14        5.82      3.06 o 
   1 -10   4        4.76        6.59      3.06 o 
   2 -10   4       25.66       30.95      5.21 o 
   3 -10   4       36.52       27.58      4.60 o 
   4 -10   4       14.00        8.89      3.22 o 
   5 -10   4        3.33        1.23      2.30 o 
   6 -10   4        0.14       -1.07      2.15 o 
  -4  -9   4        1.47       -0.31      2.60 o 
  -3  -9   4        7.56        9.81      3.98 o 
  -2  -9   4        0.03       -2.15      2.15 o 
  -1  -9   4       16.72       19.61      4.14 o 
   0  -9   4       21.06       19.77      3.98 o 
   1  -9   4        9.01        9.19      2.91 o 
   2  -9   4        0.39        0.31      1.69 o 
   3  -9   4        7.90        9.19      2.91 o 
   4  -9   4        0.90        1.53      2.15 o 
   5  -9   4        7.83        4.75      2.45 o 
   6  -9   4        0.28        3.37      2.45 o 
   7  -9   4        0.54        1.84      2.60 o 
  -5  -8   4        0.03        1.53      2.91 o 
  -4  -8   4        5.81        6.90      3.52 o 
  -3  -8   4        0.35        0.00      2.45 o 
  -2  -8   4       52.15       44.14      5.67 o 
  -1  -8   4        6.89        3.68      2.15 o 
   0  -8   4        1.28        0.46      1.84 o 
   1  -8   4       28.11       23.60      3.98 o 
   2  -8   4       24.10       22.23      2.65 o 
   3  -8   4      107.77       97.18      6.74 o 
   4  -8   4       11.52       11.95      2.91 o 
   5  -8   4       21.84       19.77      3.68 o 
   6  -8   4       57.76       36.78      5.06 o 
   7  -8   4        0.81        1.53      1.99 o 
   8  -8   4       22.41       15.94      3.98 o 
  -6  -7   4        0.62       -0.92      3.22 o 
  -5  -7   4        2.96        1.23      3.22 o 
  -4  -7   4        0.05       -0.15      2.45 o 
  -3  -7   4        1.89        1.07      2.45 o 
  -2  -7   4       47.67       53.48      5.98 o 
  -1  -7   4        1.37        1.07      1.84 o 
   0  -7   4       28.77       29.42      4.29 o 
   1  -7   4       17.64       12.57      2.91 o 
   2  -7   4        0.05        0.61      1.53 o 
   3  -7   4        0.01        0.46      1.53 o 
   4  -7   4       27.41       24.98      3.98 o 
   5  -7   4        0.62        0.31      1.69 o 
   6  -7   4       17.27       17.01      3.37 o 
   7  -7   4       10.43        3.68      2.45 o 
   8  -7   4        4.25        2.30      2.45 o 
   9  -7   4        2.75        5.36      2.91 o 
  -7  -6   4       12.31       16.40      4.75 o 
  -6  -6   4        1.93        2.60      3.52 o 
  -5  -6   4       16.38       20.99      4.75 o 
  -4  -6   4        2.29        7.20      3.22 o 
  -3  -6   4       63.61       46.74      5.82 o 
  -2  -6   4       26.24       32.79      4.60 o 
  -1  -6   4       15.77       17.93      3.22 o 
   0  -6   4      110.86      117.58      6.90 o 
   1  -6   4        5.25        3.68      1.69 o 
   2  -6   4       80.80       88.82      4.21 o 
   3  -6   4        1.32        0.81      1.07 o 
   4  -6   4       25.14       30.28      2.92 o 
   5  -6   4      185.41      181.84     11.58 o 
   6  -6   4       15.14       11.98      2.09 o 
   7  -6   4       39.63       37.24      5.06 o 
   8  -6   4       41.17       30.65      4.75 o 
   9  -6   4        0.00       -1.84      1.84 o 
  10  -6   4        1.20        0.31      2.15 o 
  -7  -5   4        0.03        0.92      3.22 o 
  -6  -5   4        3.25       11.95      4.29 o 
  -5  -5   4        1.93       -1.53      2.45 o 
  -4  -5   4       20.19       22.22      4.29 o 
  -3  -5   4        1.69        4.29      2.45 o 
  -2  -5   4        1.49        1.84      1.99 o 
  -1  -5   4       46.88       43.22      4.44 o 
   0  -5   4      161.26      168.67      8.13 o 
   1  -5   4        0.75        1.74      0.99 o 
   2  -5   4       34.11       35.13      2.76 o 
   3  -5   4        0.10       -0.70      0.70 o 
   4  -5   4        5.51        7.57      2.76 o 
   5  -5   4       15.15       15.50      3.22 o 
   6  -5   4        0.31        1.46      1.08 o 
   7  -5   4        0.37       -1.38      1.38 o 
   8  -5   4        0.78        1.07      1.84 o 
   9  -5   4       16.74       19.31      4.14 o 
  10  -5   4        4.08        5.36      2.91 o 
  -8  -4   4        5.29        3.06      3.52 o 
  -7  -4   4       22.72       22.37      5.52 o 
  -6  -4   4        0.01        0.46      2.76 o 
  -5  -4   4        8.60       10.27      3.68 o 
  -4  -4   4       34.94       35.25      5.21 o 
  -3  -4   4        0.97        1.23      1.84 o 
  -2  -4   4       41.65       37.24      4.29 o 
  -1  -4   4      205.03      201.54      8.90 o 
   0  -4   4        0.38        0.03      1.00 o 
   1  -4   4      207.01      225.61      7.03 o 
   2  -4   4       85.76       66.31      6.44 o 
   3  -4   4        0.82        0.94      0.70 o 
   4  -4   4       35.62       40.49      2.81 o 
   5  -4   4        0.00       -0.07      0.74 o 
   6  -4   4       20.37       23.40      3.91 o 
   7  -4   4       78.36       76.79      5.82 o 
   8  -4   4        5.77        4.75      2.30 o 
   9  -4   4        6.01        5.06      2.60 o 
  10  -4   4        3.02        3.06      2.45 o 
  11  -4   4       27.73       27.12      5.21 o 
  -8  -3   4        0.79        0.00      3.06 o 
  -7  -3   4        2.00        4.75      3.37 o 
  -6  -3   4        1.10        0.46      2.76 o 
  -5  -3   4       31.08       32.03      5.21 o 
  -4  -3   4       29.03       32.18      4.75 o 
  -3  -3   4      104.53       86.31      6.13 o 
  -2  -3   4       43.70       47.36      4.60 o 
  -1  -3   4       58.48       53.52      2.87 o 
   0  -3   4      174.48      192.21      6.00 o 
   1  -3   4      209.97      195.63      6.00 o 
   2  -3   4        4.95        4.13      1.15 o 
   3  -3   4       30.18       30.93      2.22 o 
   4  -3   4      198.23      201.46      6.44 o 
   5  -3   4      159.63      165.90      5.58 o 
   6  -3   4       60.85       66.06      3.29 o 
   7  -3   4       12.25       12.13      1.83 o 
   8  -3   4       50.41       48.89      5.67 o 
   9  -3   4        2.89       -1.38      1.38 o 
  10  -3   4        0.68        0.61      1.99 o 
  11  -3   4        0.46       -0.46      2.15 o 
  -8  -2   4       25.84       43.21      6.74 o 
  -7  -2   4       15.69       16.86      4.29 o 
  -6  -2   4        9.32        6.59      3.22 o 
  -5  -2   4       38.92       46.89      5.98 o 
  -4  -2   4        1.31        2.60      2.45 o 
  -3  -2   4        2.69        9.92      3.22 o 
  -2  -2   4        2.58        3.14      0.88 o 
  -1  -2   4      191.56      173.30      4.21 o 
   0  -2   4       42.44       40.92      2.38 o 
   1  -2   4      152.14      156.22      4.80 o 
   2  -2   4        6.83        3.63      0.85 o 
   3  -2   4       21.89       27.73      1.94 o 
   4  -2   4      221.13      225.58      6.62 o 
   5  -2   4      241.00      239.58      7.16 o 
   6  -2   4       43.58       48.03      2.83 o 
   7  -2   4        0.09        0.22      0.96 o 
   8  -2   4        0.22       -1.07      1.38 o 
   9  -2   4       27.99       22.37      4.14 o 
  10  -2   4        6.60        6.13      2.91 o 
  11  -2   4        6.88       13.02      3.83 o 
  -9  -1   4       16.28       18.39      4.90 o 
  -8  -1   4        3.60        1.69      2.76 o 
  -7  -1   4       16.67       17.62      4.60 o 
  -6  -1   4        5.06        5.98      2.91 o 
  -5  -1   4       12.28       17.06      2.32 o 
  -4  -1   4        2.66        1.00      0.85 o 
  -3  -1   4       20.86       21.09      2.01 o 
  -2  -1   4       16.93       13.11      1.22 o 
  -1  -1   4        6.14        4.94      0.74 o 
   0  -1   4     1086.30     1058.26     19.08 o 
   1  -1   4        8.80        7.15      0.84 o 
   2  -1   4       26.22       18.06      1.40 o 
   3  -1   4       43.12       54.02      2.31 o 
   4  -1   4      419.28      472.50     11.94 o 
   5  -1   4        3.77        2.14      0.92 o 
   6  -1   4        9.32        7.28      1.30 o 
   7  -1   4       88.29       91.79      4.05 o 
   8  -1   4        3.21        1.84      1.84 o 
   9  -1   4       11.97       12.72      3.22 o 
  10  -1   4        1.64        3.68      2.30 o 
  11  -1   4        0.37        0.15      2.15 o 
  -9   0   4        0.10       -1.69      2.60 o 
  -8   0   4       10.21        4.75      3.37 o 
  -7   0   4        4.38        4.24      1.69 o 
  -6   0   4       54.99       66.96      9.04 o 
  -5   0   4       23.42       25.55      2.69 o 
  -4   0   4      111.17      130.60      9.12 o 
  -3   0   4       17.42       17.05      1.40 o 
  -2   0   4      892.23      923.74     17.20 o 
  -1   0   4       15.79       18.02      1.19 o 
   0   0   4      373.26      310.40     21.68 o 
   1   0   4        6.27        6.87      0.76 o 
   2   0   4        0.09       -0.37      0.37 o 
   3   0   4        0.07        0.40      0.51 o 
   4   0   4      132.38      166.65      5.37 o 
   5   0   4       92.49      100.63      3.85 o 
   6   0   4      346.49      347.82      9.77 o 
   7   0   4       16.55       15.39      1.95 o 
   8   0   4       19.59       20.17      2.38 o 
   9   0   4        0.16        0.61      1.84 o 
  10   0   4       53.16       43.06      5.67 o 
  11   0   4        0.15        3.68      2.76 o 
  12   0   4        0.50        4.90      3.06 o 
  -9   1   4        6.60       12.10      4.60 o 
  -8   1   4        9.70        6.14      1.93 o 
  -7   1   4        2.96        3.45      1.46 o 
  -6   1   4        1.24        1.30      1.22 o 
  -5   1   4       65.89       63.73      3.71 o 
  -4   1   4        3.29        8.01      1.44 o 
  -3   1   4      116.11      118.70      3.87 o 
  -2   1   4        0.60        0.93      0.50 o 
  -1   1   4       62.79       52.51      2.33 o 
   0   1   4      813.44      811.89     14.75 o 
   1   1   4        6.27        3.75      1.23 o 
   2   1   4      441.02      428.32     10.18 o 
   3   1   4        4.45        4.29      0.76 o 
   4   1   4      112.96      110.10      3.82 o 
   5   1   4        3.76        3.81      1.23 o 
   6   1   4       20.51       19.68      2.00 o 
   7   1   4        2.85        1.02      1.30 o 
   8   1   4        1.73        1.14      1.18 o 
   9   1   4        0.96        3.68      2.30 o 
  10   1   4        0.77        1.84      2.30 o 
  11   1   4        1.09        1.23      1.99 o 
  12   1   4        0.43        0.00      2.45 o 
  -9   2   4        2.00        4.38      2.24 o 
  -8   2   4       19.56       20.54      2.94 o 
  -7   2   4       13.75       13.09      2.39 o 
  -6   2   4       38.80       37.28      3.34 o 
  -5   2   4      109.01      124.14      5.02 o 
  -4   2   4       17.69       13.07      5.75 o 
  -3   2   4      884.53      988.07     18.41 o 
  -2   2   4      132.03      131.24      4.26 o 
  -1   2   4     1011.55      938.88     20.88 o 
   0   2   4       94.21       92.74      2.29 o 
   1   2   4      831.77      786.93     26.85 o 
   2   2   4       17.26       10.25      0.84 o 
   3   2   4        1.80        4.62      1.38 o 
   4   2   4        1.25        1.40      0.85 o 
   5   2   4       73.09       68.66      3.12 o 
   6   2   4       29.78       34.87      2.70 o 
   7   2   4       69.01       73.44      3.79 o 
   8   2   4       19.77       16.49      2.28 o 
   9   2   4       24.52       18.36      4.90 o 
  10   2   4       18.94       23.29      4.44 o 
  11   2   4        0.75        8.27      3.52 o 
  -9   3   4        0.85        1.35      1.64 o 
  -8   3   4        0.05        2.40      1.16 o 
  -7   3   4        2.42        3.08      1.66 o 
  -6   3   4       23.76       26.93      2.98 o 
  -5   3   4        3.50        4.59      1.76 o 
  -4   3   4      165.61      198.57      6.39 o 
  -3   3   4        3.12        2.17      0.92 o 
  -2   3   4        2.20        2.60      0.61 o 
  -1   3   4       61.13       70.68      5.21 o 
   0   3   4      350.93      358.91      7.03 o 
   1   3   4      140.84      126.03      3.53 o 
   2   3   4       87.96       75.39      3.37 o 
   3   3   4      339.18      368.05      9.36 o 
   4   3   4       62.61       66.23      4.68 o 
   5   3   4      298.54      275.24     12.20 o 
   6   3   4      139.65      150.78      5.52 o 
   7   3   4       80.32       63.84      3.84 o 
   8   3   4       12.63       11.88      2.22 o 
   9   3   4       32.67       27.46      3.12 o 
  10   3   4        0.40        3.68      2.60 o 
  11   3   4        0.75        1.99      2.60 o 
  -9   4   4        1.14        3.07      1.88 o 
  -8   4   4        8.44        7.37      2.60 o 
  -7   4   4       15.38       16.79      5.21 o 
  -6   4   4       44.09       42.82      5.29 o 
  -5   4   4       30.62       31.11      2.83 o 
  -4   4   4       56.69       65.71      3.29 o 
  -3   4   4      171.49      192.24      5.96 o 
  -2   4   4       53.75       49.82      1.88 o 
  -1   4   4      458.38      483.25     11.71 o 
   0   4   4       60.66       58.80      3.53 o 
   1   4   4       27.29       19.00      2.61 o 
   2   4   4       15.64       13.22      1.18 o 
   3   4   4     1507.01     1586.97     36.03 o 
   4   4   4        0.42        0.08      0.87 o 
   5   4   4       65.84       60.71      4.06 o 
   6   4   4       49.96       55.92      3.46 o 
   7   4   4       65.18       60.23      4.06 o 
   8   4   4       50.49       42.90      3.57 o 
   9   4   4        1.08        2.50      1.68 o 
  10   4   4        0.89        0.92      2.30 o 
  11   4   4        9.43       10.88      3.68 o 
  -8   5   4       10.86       12.83      2.54 o 
  -7   5   4        3.53        5.03      1.77 o 
  -6   5   4       32.67       29.52      7.89 o 
  -5   5   4       97.84      104.46      4.65 o 
  -4   5   4        9.98       11.41      2.45 o 
  -3   5   4       41.11       44.20      2.87 o 
  -2   5   4      252.99      236.83      5.43 o 
  -1   5   4       18.37       22.76      1.46 o 
   1   5   4      323.14      331.40      8.69 o 
   2   5   4        6.26        7.29      1.04 o 
   3   5   4       52.04       50.08      2.69 o 
   4   5   4       43.43       50.61      4.14 o 
   5   5   4      105.57      106.90      4.63 o 
   6   5   4        0.00        1.21      1.21 o 
   7   5   4        0.26        1.24      1.51 o 
   8   5   4       12.15       11.19      2.53 o 
   9   5   4        6.28        6.74      2.06 o 
  10   5   4        5.77        6.13      2.17 o 
  11   5   4        2.14        2.30      2.91 o 
  -8   6   4       13.51       13.68      2.70 o 
  -7   6   4        0.98        0.83      1.44 o 
  -6   6   4        1.26        5.34      2.15 o 
  -5   6   4       10.68        8.14      1.77 o 
  -4   6   4       64.06       57.52      3.42 o 
  -3   6   4       10.65        9.29      1.40 o 
  -2   6   4       98.66      100.15      4.14 o 
  -1   6   4        1.65        3.91      0.80 o 
   0   6   4       44.29       47.93      2.39 o 
   1   6   4        9.63        7.51      1.27 o 
   2   6   4      246.72      258.51     10.89 o 
   3   6   4       62.55       67.79      3.24 o 
   4   6   4      108.38      121.08      8.43 o 
   5   6   4       68.36       78.89      4.08 o 
   6   6   4        1.16        2.60      1.61 o 
   7   6   4       27.37       28.77      3.25 o 
   8   6   4        8.70        7.15      4.14 o 
   9   6   4       26.74       24.87      3.35 o 
  10   6   4        0.31        1.88      1.88 o 
  -7   7   4        2.07        1.52      1.76 o 
  -6   7   4       67.39       71.86      4.92 o 
  -5   7   4        5.71        7.30      1.72 o 
  -4   7   4      181.88      198.44      6.76 o 
  -3   7   4        0.85       -0.21      0.92 o 
  -2   7   4        2.10        0.71      1.15 o 
  -1   7   4       27.61       35.47      2.44 o 
   0   7   4        2.87        2.54      1.38 o 
   1   7   4        1.21        1.33      1.69 o 
   2   7   4      215.37      217.60      6.93 o 
   3   7   4       11.91       11.10      1.76 o 
   4   7   4       23.56       21.50      3.68 o 
   5   7   4        0.50       -1.00      1.61 o 
   6   7   4        8.20        5.54      2.00 o 
   7   7   4        6.03        3.52      1.84 o 
   8   7   4        2.88        1.76      1.89 o 
   9   7   4        0.01        0.21      1.77 o 
  10   7   4        1.99        1.16      2.11 o 
  -7   8   4        0.07        1.08      2.07 o 
  -6   8   4        0.80        1.13      1.55 o 
  -5   8   4       38.38       46.64      4.21 o 
  -4   8   4        2.13        1.86      1.29 o 
  -3   8   4       76.49       81.56      3.88 o 
  -2   8   4        3.03        3.23      1.18 o 
  -1   8   4        2.40        0.86      0.83 o 
   0   8   4       26.82       30.61      5.90 o 
   1   8   4        1.34       -0.28      1.10 o 
   2   8   4       42.58       44.65      3.26 o 
   3   8   4        8.50        7.11      2.15 o 
   4   8   4       16.22       24.25      7.28 o 
   5   8   4       24.42       19.54      2.75 o 
   6   8   4        7.38        9.47      2.38 o 
   7   8   4       24.30       21.22      3.20 o 
   8   8   4       13.29       14.75      2.98 o 
   9   8   4        0.20        0.40      2.37 o 
  -6   9   4        0.04        0.46      1.84 o 
  -5   9   4       20.53       29.42      4.14 o 
  -4   9   4        0.74        1.23      1.69 o 
  -3   9   4        6.34        3.68      1.41 o 
  -2   9   4        9.52       13.19      1.91 o 
  -1   9   4        1.17        2.76      1.66 o 
   0   9   4       20.49       18.82      2.43 o 
   1   9   4       17.03       17.11      2.35 o 
   2   9   4       17.18       17.31      2.32 o 
   3   9   4       28.42       23.43      2.72 o 
   4   9   4        1.17       -0.05      1.46 o 
   5   9   4        0.01        0.65      1.77 o 
   6   9   4        0.04        0.84      1.84 o 
   7   9   4        5.75        7.05      3.83 o 
   8   9   4        0.04        1.69      3.06 o 
  -5  10   4        8.43       10.42      3.06 o 
  -4  10   4        0.64       -0.46      1.69 o 
  -3  10   4       32.85       32.64      4.14 o 
  -2  10   4        3.89        3.68      1.69 o 
  -1  10   4       14.22       12.11      2.60 o 
   0  10   4        0.02        0.46      2.60 o 
   1  10   4        0.01        0.92      2.76 o 
   2  10   4       18.98       21.30      4.75 o 
   3  10   4        0.68       -0.61      2.45 o 
   4  10   4        2.59        5.82      3.52 o 
   5  10   4       14.96       15.32      4.75 o 
   6  10   4        9.14       10.27      4.44 o 
   7  10   4       13.92        9.81      4.44 o 
  -2  11   4       45.15       45.67      4.90 o 
  -1  11   4        3.33        3.68      1.84 o 
   0  11   4        9.55        3.98      3.37 o 
   1  11   4        6.28       11.19      3.98 o 
   2  11   4       13.02       11.19      4.14 o 
   3  11   4        1.39        3.22      3.22 o 
   4  11   4        6.52        4.44      3.22 o 
   5  11   4       22.93       24.36      5.52 o 
   6  11   4        1.00        1.99      3.68 o 
   1  12   4        0.16       -1.99      2.91 o 
   2  12   4        1.05        4.90      3.52 o 
   3  12   4        2.04        3.37      3.37 o 
  -1 -10   5        0.01       -1.69      2.45 o 
   0 -10   5        6.68        2.91      2.76 o 
   1 -10   5        0.17       -2.15      2.15 o 
   2 -10   5        0.24        0.46      2.30 o 
   3 -10   5        9.88       13.48      3.83 o 
   4 -10   5        0.78       -1.07      2.15 o 
   5 -10   5       10.40        3.83      2.76 o 
  -3  -9   5        1.57        7.05      3.83 o 
  -2  -9   5        3.18        1.84      2.76 o 
  -1  -9   5        3.91        3.98      2.76 o 
   0  -9   5       29.34       34.02      5.21 o 
   1  -9   5        0.16        0.77      2.30 o 
   2  -9   5       14.63       12.41      3.37 o 
   3  -9   5       26.78       25.34      3.14 o 
   4  -9   5        0.31       -0.46      1.99 o 
   5  -9   5       34.26       31.11      4.90 o 
   6  -9   5        0.57       -1.38      1.99 o 
   7  -9   5        0.06        1.38      2.45 o 
  -4  -8   5       33.98       37.08      6.28 o 
  -3  -8   5       34.23       28.81      5.52 o 
  -2  -8   5        9.05        5.06      2.91 o 
  -1  -8   5       18.19       11.49      3.22 o 
   0  -8   5        3.99        3.06      2.15 o 
   1  -8   5        0.07       -0.61      1.84 o 
   2  -8   5       10.02       15.02      3.37 o 
   3  -8   5       14.98       15.78      3.37 o 
   4  -8   5       31.53       30.49      4.44 o 
   5  -8   5        3.10        0.15      1.99 o 
   6  -8   5        6.98        8.27      2.91 o 
   7  -8   5        5.53        7.35      2.76 o 
   8  -8   5        2.87        3.52      2.45 o 
  -5  -7   5        0.69        1.53      3.37 o 
  -4  -7   5       21.15       17.93      4.60 o 
  -3  -7   5        1.89        2.15      2.76 o 
  -2  -7   5        1.73       -0.77      2.30 o 
  -1  -7   5        0.02        0.61      1.84 o 
   0  -7   5        0.62        0.61      1.84 o 
   1  -7   5        9.22       11.34      2.91 o 
   2  -7   5       17.49       11.95      3.06 o 
   3  -7   5        3.77        2.15      1.99 o 
   4  -7   5       99.61       96.62      4.95 o 
   5  -7   5        8.74        6.76      1.91 o 
   6  -7   5       16.90       15.85      2.91 o 
   7  -7   5        4.73        2.45      2.30 o 
   8  -7   5        0.68        4.90      2.76 o 
   9  -7   5       12.36        9.65      3.52 o 
  -6  -6   5        0.15       -2.30      2.91 o 
  -5  -6   5        1.71        1.99      3.22 o 
  -4  -6   5       41.88       35.25      5.82 o 
  -3  -6   5        0.95        0.00      2.30 o 
  -2  -6   5        9.25       11.34      3.06 o 
  -1  -6   5        7.76        9.35      2.76 o 
   0  -6   5        2.66        4.44      1.99 o 
   1  -6   5        2.90        2.60      1.69 o 
   2  -6   5        3.78        2.48      1.36 o 
   3  -6   5        6.10        7.62      1.76 o 
   4  -6   5        2.67        1.56      1.35 o 
   5  -6   5        4.42        2.30      2.30 o 
   6  -6   5        0.00       -0.13      1.53 o 
   7  -6   5       48.21       46.43      5.67 o 
   8  -6   5        7.83        9.96      3.22 o 
   9  -6   5        4.27        5.36      3.06 o 
  10  -6   5       10.09        7.97      3.52 o 
  -7  -5   5        8.13        6.90      4.44 o 
  -6  -5   5        0.03        2.45      3.68 o 
  -5  -5   5       28.76       25.90      5.36 o 
  -4  -5   5       39.39       41.68      5.82 o 
  -3  -5   5       96.76      100.09      7.36 o 
  -2  -5   5       38.30       34.79      4.75 o 
  -1  -5   5       36.38       39.38      4.44 o 
   0  -5   5        0.10        0.70      1.07 o 
   1  -5   5      108.92      102.74      4.63 o 
   2  -5   5       34.21       31.95      9.81 o 
   3  -5   5      249.85      247.92      7.95 o 
   4  -5   5       31.46       31.00      2.79 o 
   5  -5   5       56.79       53.15      4.29 o 
   6  -5   5      141.94      145.97      5.80 o 
   7  -5   5       14.88       16.70      3.52 o 
   8  -5   5       26.76       30.19      4.75 o 
   9  -5   5        2.93        3.98      2.45 o 
  10  -5   5        4.12        1.84      2.45 o 
  -7  -4   5        1.85       -0.61      3.22 o 
  -6  -4   5        2.30        2.91      3.52 o 
  -5  -4   5       61.67       60.54      7.36 o 
  -4  -4   5        0.24        2.45      2.76 o 
  -3  -4   5       24.25       24.36      4.29 o 
  -2  -4   5        0.00       -0.61      1.69 o 
  -1  -4   5       96.81      102.31      4.52 o 
   0  -4   5       61.07       56.39      4.06 o 
   1  -4   5      174.41      192.81      7.28 o 
   2  -4   5        0.00        0.99      0.81 o 
   3  -4   5       35.35       29.23      7.43 o 
   4  -4   5        4.74        8.44      2.76 o 
   5  -4   5       13.69       13.67      1.99 o 
   6  -4   5        2.01        0.73      0.96 o 
   7  -4   5        0.05       -0.46      0.98 o 
   8  -4   5        1.73        2.30      1.99 o 
   9  -4   5      102.66      102.39      7.66 o 
  10  -4   5        5.15        3.68      2.76 o 
  11  -4   5        5.88        5.52      3.06 o 
  -7  -3   5        0.04        1.84      3.22 o 
  -6  -3   5       61.82       54.40      7.20 o 
  -5  -3   5        9.85        9.35      3.83 o 
  -4  -3   5        7.02        5.82      3.22 o 
  -3  -3   5        0.98       -0.15      2.15 o 
  -2  -3   5       42.30       41.60      3.29 o 
  -1  -3   5        4.87        6.39      1.46 o 
   0  -3   5        0.08        1.38      0.96 o 
   1  -3   5        0.28        1.30      1.00 o 
   2  -3   5       63.74       73.09      3.23 o 
   3  -3   5       40.54       43.69      2.42 o 
   4  -3   5      460.86      486.13     12.74 o 
   5  -3   5      160.74      171.40      7.59 o 
   6  -3   5       34.34       40.73      3.09 o 
   7  -3   5        3.32        3.91      1.76 o 
   8  -3   5       16.17       14.25      3.22 o 
   9  -3   5       25.64       36.62      5.21 o 
  10  -3   5        0.59        2.45      2.60 o 
  11  -3   5        0.71       -0.46      2.15 o 
  -8  -2   5       13.44        9.50      4.29 o 
  -7  -2   5        0.33        0.61      3.06 o 
  -6  -2   5        0.04        1.38      3.06 o 
  -5  -2   5        2.32        1.53      2.91 o 
  -4  -2   5        8.07        3.85      1.76 o 
  -3  -2   5        8.63        5.69      1.42 o 
  -2  -2   5      113.38      122.97      4.22 o 
  -1  -2   5       82.89      103.79      3.14 o 
   0  -2   5      227.05      242.43      7.08 o 
   1  -2   5      935.87      946.67     17.33 o 
   2  -2   5      426.65      433.94     11.13 o 
   3  -2   5      720.37      742.07     17.92 o 
   4  -2   5       52.69       46.90      2.55 o 
   5  -2   5       11.51       10.26      1.52 o 
   6  -2   5        7.71        6.68      1.35 o 
   7  -2   5        0.71        2.98      1.84 o 
   8  -2   5       49.12       52.11      5.52 o 
   9  -2   5       57.39       46.90      5.52 o 
  10  -2   5       21.43       19.92      4.14 o 
  11  -2   5       16.49       11.49      3.68 o 
  -8  -1   5        0.02        2.15      3.37 o 
  -7  -1   5       42.96       56.55      7.36 o 
  -6  -1   5        2.21        2.88      1.67 o 
  -5  -1   5       75.20       65.50      4.52 o 
  -4  -1   5        1.31        3.62      1.76 o 
  -3  -1   5       28.36       32.03      2.49 o 
  -2  -1   5      305.58      329.45      7.38 o 
  -1  -1   5      231.30      246.06      5.58 o 
   0  -1   5        0.05        0.24      0.46 o 
   1  -1   5      154.76      145.86      4.52 o 
   2  -1   5     1087.68     1192.47     21.34 o 
   3  -1   5     1383.47     1615.54     36.60 o 
   4  -1   5       19.81       16.02      1.61 o 
   5  -1   5      395.89      417.50     11.11 o 
   6  -1   5        0.10        0.43      0.81 o 
   7  -1   5        0.55        0.53      1.03 o 
   8  -1   5       22.08       25.53      2.71 o 
   9  -1   5        0.36        1.07      1.69 o 
  10  -1   5       33.11       33.56      5.21 o 
  11  -1   5        4.41        4.29      2.91 o 
  12  -1   5        1.23        3.06      3.06 o 
  -8   0   5        4.15       -0.31      3.22 o 
  -7   0   5       19.42       15.45      2.59 o 
  -6   0   5       75.21       73.55      4.90 o 
  -5   0   5       17.93       23.07      2.61 o 
  -4   0   5       24.56       22.09      4.60 o 
  -3   0   5        3.03        2.80      1.11 o 
  -2   0   5        8.57        9.44      1.11 o 
  -1   0   5        7.01        7.91      0.94 o 
   0   0   5     1020.56      999.15     18.18 o 
   1   0   5        3.46        3.03      0.65 o 
   2   0   5     1175.40     1281.82     29.02 o 
   3   0   5       89.50       99.02      3.35 o 
   4   0   5        1.81        3.61      0.92 o 
   5   0   5       18.45       19.13      1.83 o 
   6   0   5       53.19       58.79      3.09 o 
   7   0   5       19.92       19.27      2.11 o 
   8   0   5        2.02        2.46      1.46 o 
   9   0   5        4.51        1.84      1.99 o 
  10   0   5       26.27       18.39      3.98 o 
  11   0   5        2.15        4.75      2.76 o 
  12   0   5        0.54       -1.69      2.45 o 
  -8   1   5        0.11       -0.67      1.60 o 
  -7   1   5        0.00        0.09      1.36 o 
  -6   1   5       10.21       14.84      2.60 o 
  -5   1   5        0.43       -0.84      0.84 o 
  -4   1   5        8.10       10.93      1.73 o 
  -3   1   5       40.90       43.47      2.18 o 
  -2   1   5      387.23      369.02      7.76 o 
  -1   1   5        7.69        8.85      0.97 o 
   0   1   5       54.18       52.24      2.31 o 
   1   1   5      150.47      143.55      3.44 o 
   2   1   5      258.26      290.62      7.19 o 
   3   1   5      558.94      617.31     14.59 o 
   4   1   5       98.05      109.16      3.76 o 
   5   1   5        3.94        1.92      0.84 o 
   6   1   5        0.40       -0.56      0.81 o 
   7   1   5       74.31       75.23      3.79 o 
   8   1   5        8.61        6.29      1.66 o 
   9   1   5       25.79       22.75      2.91 o 
  10   1   5        7.04        9.04      3.22 o 
  11   1   5        0.05        1.99      2.60 o 
  12   1   5        0.37       -0.61      2.45 o 
  -8   2   5        0.16        0.85      1.84 o 
  -7   2   5       25.82       26.36      3.12 o 
  -6   2   5        0.05        0.96      1.20 o 
  -5   2   5       47.01       48.29      5.13 o 
  -4   2   5       22.47       27.95      2.59 o 
  -3   2   5        2.54        1.58      0.88 o 
  -2   2   5       31.54       35.53      2.34 o 
  -1   2   5      169.27      147.52      4.55 o 
   0   2   5        5.69        5.26      0.67 o 
   1   2   5      278.42      288.77     11.51 o 
   2   2   5      111.81       96.91      5.37 o 
   3   2   5      129.40      158.57      4.75 o 
   4   2   5       93.36       87.96      3.30 o 
   5   2   5      373.62      353.67      9.55 o 
   6   2   5      104.07       98.84      5.14 o 
   7   2   5        0.39        0.31      1.07 o 
   8   2   5       14.32       12.36      2.30 o 
   9   2   5       32.82       23.20      3.45 o 
  10   2   5        2.58        6.59      2.91 o 
  11   2   5        7.95        5.36      2.91 o 
  -8   3   5        8.22       12.73      3.22 o 
  -7   3   5        0.32       -0.04      1.42 o 
  -6   3   5        0.46        1.35      1.33 o 
  -5   3   5       59.18       58.67     10.04 o 
  -4   3   5        4.57        3.01      1.18 o 
  -3   3   5       94.89       92.98      3.79 o 
  -2   3   5        6.94       13.43      1.17 o 
  -1   3   5       34.12       31.45      1.94 o 
   0   3   5       18.83       21.90      1.15 o 
   1   3   5       99.42      104.72      5.67 o 
   2   3   5       10.73       15.94      2.45 o 
   3   3   5        8.97        8.62      0.94 o 
   4   3   5        4.90        6.26      1.07 o 
   5   3   5       73.80       87.60      3.68 o 
   6   3   5      150.31      164.13      5.76 o 
   7   3   5       12.14       10.32      1.83 o 
   8   3   5       69.34       71.39      4.01 o 
   9   3   5        2.11        0.65      1.46 o 
  10   3   5        4.46        9.96      3.22 o 
  11   3   5        3.37        2.45      2.76 o 
  -8   4   5        0.99        0.49      2.15 o 
  -7   4   5        9.25        7.52      2.09 o 
  -6   4   5        3.17        2.88      1.84 o 
  -5   4   5        4.16        4.14      1.51 o 
  -4   4   5       19.77       23.04      2.53 o 
  -3   4   5        1.00        0.30      0.81 o 
  -2   4   5      186.22      188.27      4.57 o 
  -1   4   5        1.34        0.39      0.44 o 
   0   4   5       63.99       68.08      2.14 o 
   1   4   5      436.78      417.38     15.98 o 
   2   4   5        0.00        0.93      0.77 o 
   3   4   5       63.63       65.80      2.66 o 
   4   4   5       13.41       16.49      1.67 o 
   5   4   5        0.91        1.38      1.23 o 
   6   4   5        0.18        1.79      1.13 o 
   7   4   5       71.04       63.41      3.90 o 
   8   4   5        5.72        5.06      1.68 o 
   9   4   5        2.01       -1.18      1.40 o 
  10   4   5        3.48        1.96      3.22 o 
  11   4   5       25.33       33.86      5.67 o 
  -8   5   5        0.10        2.81      1.91 o 
  -7   5   5       10.24       11.31      2.46 o 
  -6   5   5        6.96        4.42      1.61 o 
  -5   5   5        1.50        3.32      1.40 o 
  -4   5   5       39.96       52.93      5.52 o 
  -3   5   5        0.15        1.15      0.98 o 
  -2   5   5        5.47       10.96      1.41 o 
  -1   5   5        0.11       -0.05      0.75 o 
   0   5   5      285.95      272.88      5.95 o 
   1   5   5        5.00        8.12      2.15 o 
   2   5   5        0.15        1.01      0.67 o 
   3   5   5       85.94       88.67      3.46 o 
   4   5   5       93.67       91.00      3.83 o 
   5   5   5        0.01        1.15      1.08 o 
   6   5   5       18.16       21.25      2.39 o 
   7   5   5        1.57        2.37      1.52 o 
   8   5   5       22.04       17.98      2.60 o 
   9   5   5        1.14       -0.34      1.46 o 
  10   5   5        0.87       -1.46      1.46 o 
  11   5   5        6.32        5.52      3.22 o 
  -7   6   5        7.15        9.42      3.91 o 
  -6   6   5        1.35        1.84      1.51 o 
  -5   6   5       13.16       16.25      2.33 o 
  -4   6   5        0.75       -0.15      1.07 o 
  -3   6   5        0.00       -0.05      0.81 o 
  -2   6   5       75.25       77.49      3.35 o 
  -1   6   5        6.24        6.03      0.94 o 
   0   6   5      153.69      152.87      7.67 o 
   1   6   5       46.86       46.98      2.46 o 
   2   6   5       54.23       55.41      2.68 o 
   3   6   5        6.45        8.09      1.39 o 
   4   6   5        0.14        0.02      1.46 o 
   5   6   5       19.05       17.76      2.31 o 
   6   6   5       12.15       12.97      2.16 o 
   7   6   5        0.76       -0.09      1.40 o 
   8   6   5        0.17       -1.29      1.29 o 
   9   6   5        0.26        0.57      1.99 o 
  10   6   5        2.52        4.62      2.05 o 
  -7   7   5        2.51        2.91      2.15 o 
  -6   7   5        1.60        2.91      1.99 o 
  -5   7   5        0.08        0.61      1.53 o 
  -4   7   5       34.20       31.11      3.98 o 
  -3   7   5        4.86        3.76      1.21 o 
  -2   7   5       50.59       56.70      4.90 o 
  -1   7   5      136.72      136.76      4.92 o 
   0   7   5        3.16        5.82      2.15 o 
   1   7   5       22.66       30.49      4.14 o 
   2   7   5       32.34       31.42      4.44 o 
   3   7   5       11.53        7.20      2.76 o 
   4   7   5        0.20       -0.92      1.69 o 
   5   7   5        3.88        2.55      1.57 o 
   6   7   5        1.18        4.23      1.79 o 
   7   7   5        1.54        4.37      1.84 o 
   8   7   5       32.36       38.00      5.82 o 
   9   7   5        0.90       -0.15      2.60 o 
  10   7   5        7.89        2.91      2.91 o 
  -6   8   5        5.07        0.00      1.84 o 
  -5   8   5        2.23        5.52      2.30 o 
  -4   8   5        2.84        6.28      2.15 o 
  -3   8   5       11.90       11.03      2.45 o 
  -2   8   5        0.17       -0.92      0.92 o 
  -1   8   5       24.73       21.61      3.06 o 
   0   8   5        0.05       -1.53      1.53 o 
   1   8   5       16.53       18.85      3.68 o 
   2   8   5       10.64       15.94      3.68 o 
   3   8   5        3.24        3.68      2.60 o 
   4   8   5        6.21        8.58      3.22 o 
   5   8   5       21.64       22.83      4.60 o 
   6   8   5        4.15        1.07      2.60 o 
   7   8   5        4.04        6.59      3.37 o 
   8   8   5        0.00       -0.92      2.15 o 
   9   8   5        0.82       -0.15      2.76 o 
  -5   9   5        0.55       -0.61      1.84 o 
  -4   9   5       10.55        9.19      2.76 o 
  -3   9   5       14.65       14.25      2.91 o 
  -2   9   5        1.00       -0.31      1.38 o 
  -1   9   5       20.81       21.76      3.22 o 
   0   9   5       15.21       16.55      3.83 o 
   1   9   5       19.17       22.37      4.29 o 
   2   9   5        0.41        3.68      2.91 o 
   3   9   5        1.72        1.99      2.76 o 
   4   9   5        0.14       -0.31      2.15 o 
   5   9   5        0.04       -1.07      2.45 o 
   6   9   5        2.83        0.77      2.60 o 
   7   9   5        2.89        4.29      3.06 o 
   8   9   5        0.20       -1.23      2.91 o 
  -4  10   5        6.15       10.42      2.76 o 
  -3  10   5       12.28       18.23      3.37 o 
  -2  10   5        0.71        1.07      1.69 o 
  -1  10   5        1.90        1.84      1.69 o 
   0  10   5        7.00        8.41      1.87 o 
   1  10   5        0.20        0.77      2.76 o 
   2  10   5        2.48       -0.31      2.45 o 
   3  10   5        3.81       -0.31      2.60 o 
   4  10   5        0.25        1.23      3.06 o 
   5  10   5        4.75        6.44      3.68 o 
   6  10   5        0.48        2.60      3.22 o 
   7  10   5        1.96        1.23      3.37 o 
  -3  11   5        4.04        3.37      2.30 o 
  -2  11   5       17.65       15.32      3.22 o 
  -1  11   5        0.10       -0.46      1.53 o 
   0  11   5       12.10       15.63      3.06 o 
   1  11   5        6.41        5.21      3.37 o 
   2  11   5        0.04        2.91      3.37 o 
   3  11   5        0.95        0.46      2.91 o 
   4  11   5        0.41       -0.31      2.91 o 
   5  11   5        4.00        7.35      4.29 o 
   6  11   5        0.79        0.92      3.52 o 
  -1  12   5        0.99       -0.15      1.69 o 
   0  12   5        4.92        3.68      2.30 o 
   1  12   5        0.05        2.15      3.37 o 
   2  12   5        0.08       -2.91      2.91 o 
   3  12   5        0.02       -1.69      3.22 o 
   2 -10   6        2.71        0.61      2.30 o 
   3 -10   6        6.22       11.95      3.83 o 
  -1  -9   6        0.51        0.31      2.60 o 
   0  -9   6        0.64        0.46      2.30 o 
   1  -9   6        6.67        9.04      3.22 o 
   2  -9   6        0.30        0.00      2.30 o 
   3  -9   6       12.10       13.94      3.68 o 
   4  -9   6        0.06       -0.92      2.15 o 
   5  -9   6        5.60        4.14      2.76 o 
   6  -9   6        1.17        2.30      2.60 o 
  -3  -8   6       23.37       32.95      5.82 o 
  -2  -8   6       40.67       35.55      5.98 o 
  -1  -8   6        0.39        1.84      2.45 o 
   0  -8   6        2.78       -1.84      1.84 o 
   1  -8   6        5.08        7.81      2.91 o 
   2  -8   6       12.59       16.09      3.83 o 
   3  -8   6        1.44        2.91      2.15 o 
   4  -8   6       92.63       95.33      7.05 o 
   5  -8   6        4.65        3.37      2.15 o 
   6  -8   6       71.44       73.49     15.56 o 
   7  -8   6       28.19       26.51      4.75 o 
   8  -8   6        8.13        4.29      2.76 o 
  -4  -7   6        8.77        7.66      3.98 o 
  -3  -7   6        0.19       -2.15      2.15 o 
  -2  -7   6       13.66       18.23      4.44 o 
  -1  -7   6        9.12        9.81      3.22 o 
   0  -7   6       62.83       53.95      5.82 o 
   1  -7   6       13.42       10.27      2.91 o 
   2  -7   6        2.30        0.77      1.84 o 
   3  -7   6       18.80       16.04      2.68 o 
   4  -7   6      128.60      140.47      8.66 o 
   5  -7   6       29.08       34.38      3.83 o 
   6  -7   6       24.56       29.64      3.45 o 
   7  -7   6       87.14       97.48      7.51 o 
   8  -7   6       21.87       16.55      3.98 o 
   9  -7   6        0.20        2.15      2.45 o 
  -5  -6   6       24.11       29.57      5.98 o 
  -4  -6   6        3.74        2.76      3.37 o 
  -3  -6   6      112.20      113.12      8.58 o 
  -2  -6   6        1.01        3.52      2.60 o 
  -1  -6   6       25.24       23.45      3.98 o 
   0  -6   6       47.78       48.58      5.21 o 
   1  -6   6       53.12       56.98      4.34 o 
   2  -6   6       76.14       77.25      4.67 o 
   3  -6   6        1.72        0.15      1.40 o 
   4  -6   6       20.28       23.44      4.06 o 
   5  -6   6      252.06      256.83      8.92 o 
   6  -6   6        0.00       -0.31      1.27 o 
   7  -6   6       35.84       30.82      3.41 o 
   8  -6   6       13.60       11.80      3.37 o 
   9  -6   6        0.13       -0.46      2.15 o 
  10  -6   6        4.54        7.97      3.37 o 
  -6  -5   6        0.33        2.45      3.83 o 
  -5  -5   6       19.57       28.35      5.67 o 
  -4  -5   6       10.62       10.73      3.83 o 
  -3  -5   6        7.98       10.11      3.22 o 
  -2  -5   6        0.07        1.07      2.30 o 
  -1  -5   6       10.29        7.20      2.60 o 
   0  -5   6        1.80        1.99      1.41 o 
   1  -5   6        0.13        0.20      1.10 o 
   2  -5   6        0.04        1.76      1.33 o 
   3  -5   6      543.59      527.45     14.51 o 
   4  -5   6       16.77       18.02      2.38 o 
   5  -5   6      371.57      368.49     11.10 o 
   6  -5   6        1.51        3.23      1.51 o 
   7  -5   6       30.33       31.94      4.21 o 
   8  -5   6        3.01        2.15      2.30 o 
   9  -5   6       12.26       11.34      3.37 o 
  10  -5   6        8.10        8.12      3.37 o 
  -6  -4   6        0.06       -0.61      3.22 o 
  -5  -4   6       25.56       23.14      5.21 o 
  -4  -4   6       36.58       31.41      5.36 o 
  -3  -4   6       12.01        8.89      3.37 o 
  -2  -4   6       32.09       31.57      4.44 o 
  -1  -4   6       20.10       21.14      2.64 o 
   0  -4   6        1.92        1.34      1.13 o 
   1  -4   6       13.57        9.63      1.61 o 
   2  -4   6        0.40       -0.72      0.74 o 
   3  -4   6      131.65      128.21      5.02 o 
   4  -4   6       29.13       33.22      3.45 o 
   5  -4   6       28.95       36.00      3.09 o 
   6  -4   6      118.86      112.85      8.35 o 
   7  -4   6       27.93       26.73      2.87 o 
   8  -4   6       66.88       63.60      6.44 o 
   9  -4   6       14.98       21.30      4.14 o 
  10  -4   6       16.19       20.07      4.29 o 
  11  -4   6       18.32       16.24      4.29 o 
  -7  -3   6        0.40        0.00      3.52 o 
  -6  -3   6        6.81        7.97      3.83 o 
  -5  -3   6       70.30       58.39      7.20 o 
  -4  -3   6        0.03       -0.46      2.60 o 
  -3  -3   6      174.19      165.90      9.81 o 
  -2  -3   6       11.68       10.87      2.11 o 
  -1  -3   6      131.57      150.31      4.60 o 
   0  -3   6      123.12       94.54     13.42 o 
   1  -3   6       18.93       12.98      3.37 o 
   2  -3   6      188.42      187.67      6.14 o 
   3  -3   6        3.51        6.59      1.69 o 
   4  -3   6      154.39      155.32      5.55 o 
   5  -3   6      512.12      524.11     13.93 o 
   6  -3   6      124.49      135.70      5.90 o 
   7  -3   6      487.11      490.80     13.73 o 
   8  -3   6        4.01        5.23      1.68 o 
   9  -3   6       48.70       43.22      5.52 o 
  10  -3   6        0.31        2.15      2.45 o 
  11  -3   6        4.16        5.98      3.06 o 
  -7  -2   6       15.55       15.02      4.90 o 
  -6  -2   6       53.81       57.93      7.36 o 
  -5  -2   6       28.13       29.73      5.52 o 
  -4  -2   6      110.39      121.01      8.74 o 
  -3  -2   6       21.92       28.98      2.76 o 
  -2  -2   6      117.14      142.37      4.33 o 
  -1  -2   6       31.74       31.96      2.87 o 
   0  -2   6      305.73      305.73     25.67 o 
   1  -2   6        4.32        3.31      0.95 o 
   2  -2   6       22.69       22.39      1.20 o 
   3  -2   6        5.13        7.84      1.76 o 
   4  -2   6       32.07       28.46      2.30 o 
   5  -2   6       59.95       56.35      3.60 o 
   6  -2   6      203.09      214.84      7.09 o 
   7  -2   6      132.25      140.69      5.53 o 
   8  -2   6       25.31       28.09      4.29 o 
   9  -2   6        3.82        5.67      2.60 o 
  10  -2   6        3.29        2.45      2.45 o 
  11  -2   6        6.39        7.05      3.06 o 
  -7  -1   6       23.07       18.85      5.06 o 
  -6  -1   6        5.16        5.55      2.04 o 
  -5  -1   6       11.04        7.52      2.01 o 
  -4  -1   6       48.23       43.37      3.57 o 
  -3  -1   6       29.23       33.87      2.38 o 
  -2  -1   6        8.56       11.48      1.36 o 
  -1  -1   6       43.51       44.20      2.04 o 
   0  -1   6       94.76      103.48      3.02 o 
   1  -1   6       43.36       41.24      6.28 o 
   2  -1   6      133.10      117.41     11.61 o 
   3  -1   6      159.08      185.13      5.63 o 
   4  -1   6      401.47      464.93     12.00 o 
   5  -1   6      193.81      218.29      6.79 o 
   6  -1   6      417.18      441.60     12.07 o 
   7  -1   6       34.99       41.05      3.25 o 
   8  -1   6      146.59      147.92      5.91 o 
   9  -1   6        2.46        1.23      1.99 o 
  10  -1   6        8.43        7.66      3.06 o 
  11  -1   6        0.02        0.77      2.45 o 
  12  -1   6        0.19       -0.15      2.60 o 
  -7   0   6        7.48        8.98      2.38 o 
  -6   0   6       31.65       29.56      3.35 o 
  -5   0   6        6.73        6.80      2.38 o 
  -4   0   6       20.16       19.38      2.43 o 
  -3   0   6        0.03        0.62      0.84 o 
  -2   0   6       24.56       33.36      2.07 o 
  -1   0   6        1.31        0.54      0.61 o 
   0   0   6      657.08      785.98     14.81 o 
   1   0   6       11.94       14.15      1.30 o 
   2   0   6     1786.63     1973.49     42.71 o 
   3   0   6        9.76        9.24      1.16 o 
   4   0   6       90.80      108.79      5.75 o 
   5   0   6        0.52       -0.13      0.70 o 
   6   0   6        5.69        5.75      1.33 o 
   7   0   6       13.40       13.68      2.45 o 
   8   0   6       33.93       39.20      3.36 o 
   9   0   6       40.55       40.78      3.58 o 
  10   0   6       74.55       73.26      7.20 o 
  11   0   6        2.74        3.06      2.76 o 
  12   0   6       23.69       20.99      4.75 o 
  -8   1   6        8.78        4.95      2.35 o 
  -7   1   6       25.41       31.76      3.83 o 
  -6   1   6       87.26       85.78      5.04 o 
  -5   1   6       48.00       54.54      4.08 o 
  -4   1   6       78.67       78.61      4.12 o 
  -3   1   6       76.59       76.52      3.60 o 
  -2   1   6       28.05       31.65      2.62 o 
  -1   1   6      229.89      227.47      5.33 o 
   0   1   6      112.58      122.25      6.42 o 
   1   1   6      145.94      149.05      3.57 o 
   2   1   6      350.94      370.02     11.36 o 
   3   1   6     1305.21     1461.32     33.01 o 
   4   1   6      178.63      184.19      5.45 o 
   5   1   6      979.14     1044.25     24.68 o 
   6   1   6       51.11       47.56      7.05 o 
   7   1   6      219.17      250.43      8.01 o 
   8   1   6        3.70        2.83      1.41 o 
   9   1   6        3.99        5.46      2.07 o 
  10   1   6        2.46        6.59      2.91 o 
  11   1   6        4.39        2.60      2.45 o 
  12   1   6        6.11        9.35      3.83 o 
  -8   2   6        5.86        7.25      2.42 o 
  -7   2   6        0.07        0.69      1.55 o 
  -6   2   6       19.99       18.65      2.61 o 
  -5   2   6       14.08       10.23      2.01 o 
  -4   2   6       84.35       79.93      5.52 o 
  -3   2   6        9.53        9.78      1.55 o 
  -2   2   6       43.44       47.45      2.17 o 
  -1   2   6       28.75       38.25      2.24 o 
   0   2   6      281.42      324.72      6.76 o 
   1   2   6      413.47      410.34      8.03 o 
   2   2   6      504.36      489.80     18.44 o 
   3   2   6      543.70      556.61     13.22 o 
   4   2   6      198.71      198.29      5.75 o 
   5   2   6       26.84       27.40      2.15 o 
   6   2   6       85.99       94.70      3.97 o 
   7   2   6        4.20        5.62      1.55 o 
   8   2   6       20.58       20.59      2.49 o 
   9   2   6       44.66       44.10      3.68 o 
  10   2   6        0.01       -1.04      1.46 o 
  11   2   6        3.96        6.28      3.06 o 
  12   2   6        1.69        1.84      2.91 o 
  -7   3   6       23.09       24.12      4.14 o 
  -6   3   6       32.24       31.13      3.35 o 
  -5   3   6       29.20       25.05      2.81 o 
  -4   3   6        0.03       -0.88      0.88 o 
  -3   3   6        8.10       11.99      1.72 o 
  -2   3   6      128.60      122.37      3.51 o 
  -1   3   6       37.28       34.91      1.71 o 
   0   3   6       49.16       64.55      2.09 o 
   1   3   6       23.70       36.17      3.68 o 
   2   3   6       75.02       95.81      5.67 o 
   3   3   6        0.05        0.00      1.23 o 
   4   3   6      381.00      395.48     13.20 o 
   5   3   6        0.23       -0.74      0.74 o 
   6   3   6       51.62       60.99      3.16 o 
   7   3   6        8.29        7.91      1.66 o 
   8   3   6       22.43       20.08      2.50 o 
   9   3   6        0.97        2.07      1.41 o 
  10   3   6       45.21       40.93      3.85 o 
  11   3   6        0.58        2.91      2.76 o 
  -7   4   6        0.00       -0.99      1.47 o 
  -6   4   6        3.76        1.33      1.46 o 
  -5   4   6       19.07       18.24      4.83 o 
  -4   4   6       26.87       24.70      2.54 o 
  -3   4   6       27.65       26.22      2.44 o 
  -2   4   6       25.59       22.61      1.94 o 
  -1   4   6      174.63      192.74      4.65 o 
   0   4   6        0.31        0.22      0.45 o 
   1   4   6      393.13      405.35     15.97 o 
   2   4   6       46.25       31.42      3.68 o 
   3   4   6       23.48       20.69      3.22 o 
   4   4   6       63.19       68.58      2.85 o 
   5   4   6       76.83       86.39      3.60 o 
   6   4   6        6.93        9.17      1.61 o 
   7   4   6       10.58       12.13      2.06 o 
   8   4   6        6.18        6.96      1.79 o 
   9   4   6       17.83       17.47      2.65 o 
  10   4   6        9.31        8.03      2.22 o 
  11   4   6        6.36       11.49      3.52 o 
  -7   5   6        1.47       -0.92      1.84 o 
  -6   5   6        0.01        1.38      1.69 o 
  -5   5   6        2.11        3.06      1.99 o 
  -4   5   6       18.21       17.01      3.06 o 
  -3   5   6        0.05        1.07      1.38 o 
  -2   5   6        0.63       -0.61      1.07 o 
  -1   5   6       34.57       35.95      2.59 o 
   0   5   6      177.51      156.96      8.05 o 
   1   5   6       28.88       23.75      3.22 o 
   2   5   6       24.52       23.75      3.52 o 
   3   5   6        0.53       -0.61      1.53 o 
   4   5   6       29.96       34.02      4.60 o 
   5   5   6        7.79        6.28      2.45 o 
   6   5   6       24.94       22.07      3.98 o 
   7   5   6       18.90       15.78      3.68 o 
   8   5   6       21.10       19.00      3.98 o 
   9   5   6       75.42       67.28      7.36 o 
  10   5   6        0.17        2.60      2.60 o 
  11   5   6        2.25        1.99      3.06 o 
  -7   6   6        0.76       -1.53      1.53 o 
  -6   6   6        0.00        1.84      2.15 o 
  -5   6   6        3.66        1.53      1.69 o 
  -4   6   6        0.79        3.22      1.99 o 
  -3   6   6        7.18        5.82      1.99 o 
  -2   6   6       30.67       33.10      3.83 o 
  -1   6   6        7.93        9.13      1.52 o 
   0   6   6       25.42       24.06      2.20 o 
   1   6   6       19.48       24.06      3.52 o 
   2   6   6        0.00        0.77      1.53 o 
   3   6   6        0.97        2.60      1.84 o 
   4   6   6        7.94        5.52      2.30 o 
   5   6   6       72.81       65.45      6.44 o 
   6   6   6        6.76        5.82      2.60 o 
   7   6   6        0.02        0.15      2.15 o 
   8   6   6        6.41        8.12      2.91 o 
   9   6   6        0.21       -0.77      2.15 o 
  10   6   6        1.95        1.69      2.60 o 
  -6   7   6        6.17        8.43      2.91 o 
  -5   7   6        7.20        6.13      2.60 o 
  -4   7   6        4.23        6.13      2.30 o 
  -3   7   6        6.59        4.75      2.15 o 
  -2   7   6        1.47       -1.07      1.07 o 
  -1   7   6       19.17       20.53      3.06 o 
   0   7   6       11.82       18.14      2.16 o 
   1   7   6       55.84       62.38      5.21 o 
   2   7   6        0.11       -0.46      1.69 o 
   3   7   6        3.97        2.15      2.30 o 
   4   7   6        0.81        1.99      2.30 o 
   5   7   6        2.60        1.99      2.30 o 
   6   7   6       20.08       19.92      4.29 o 
   7   7   6       11.48       11.49      3.52 o 
   8   7   6        1.76        4.14      3.06 o 
   9   7   6        1.32        2.76      2.60 o 
  10   7   6        0.31        1.69      2.91 o 
  -6   8   6       13.27       19.46      4.14 o 
  -5   8   6        0.29       -0.92      1.69 o 
  -4   8   6        0.24       -0.77      1.84 o 
  -3   8   6        5.87        4.75      1.99 o 
  -2   8   6        0.47        0.15      1.38 o 
  -1   8   6        0.46        0.92      1.38 o 
   0   8   6        7.71        4.55      1.61 o 
   1   8   6       14.81       11.49      3.06 o 
   2   8   6        2.62        3.06      2.45 o 
   3   8   6       23.95       24.36      4.29 o 
   4   8   6        4.42        4.44      2.91 o 
   5   8   6        0.04        2.30      2.45 o 
   6   8   6       10.92       10.73      3.68 o 
   7   8   6        0.10       -0.92      2.60 o 
   8   8   6        0.00        1.53      2.76 o 
   9   8   6        0.14        2.15      2.45 o 
  -5   9   6        3.67        0.92      2.30 o 
  -4   9   6        0.57        1.38      1.99 o 
  -3   9   6        1.40        3.06      1.99 o 
  -2   9   6       13.32       13.94      2.91 o 
  -1   9   6        0.43        0.31      1.23 o 
   0   9   6        0.26        0.11      1.69 o 
   1   9   6        0.16        0.15      2.30 o 
   2   9   6        5.89        6.28      3.22 o 
   3   9   6        0.06        1.07      2.30 o 
   4   9   6        1.76        4.29      3.06 o 
   5   9   6        2.68        6.13      3.22 o 
   6   9   6        0.48       -1.84      2.60 o 
   7   9   6        0.14        2.91      3.06 o 
   8   9   6        0.33        2.76      3.37 o 
  -4  10   6        4.74        4.29      2.45 o 
  -3  10   6        0.56        0.92      1.69 o 
  -2  10   6        0.01        1.38      1.69 o 
  -1  10   6        2.02        0.31      1.38 o 
   0  10   6        9.29        9.96      2.60 o 
   1  10   6        0.36       -1.69      2.45 o 
   2  10   6       31.66       30.49      5.36 o 
   3  10   6        1.15       -0.15      2.60 o 
   4  10   6        0.13        0.46      2.60 o 
   5  10   6        1.48        0.46      2.91 o 
   6  10   6        1.88        0.61      3.22 o 
   7  10   6        0.31        3.22      3.68 o 
  -2  11   6        0.15        0.46      1.53 o 
  -1  11   6        4.11        4.60      2.30 o 
   0  11   6        7.60        3.37      2.15 o 
   1  11   6        0.19       -2.45      2.45 o 
   2  11   6        0.18        0.31      2.91 o 
   3  11   6        0.75        0.61      2.91 o 
   4  11   6        0.02        0.15      3.06 o 
   5  11   6        3.96        4.44      3.83 o 
   2  12   6        0.00       -1.69      3.22 o 
   0  -9   7        0.59        1.84      2.45 o 
   1  -9   7        6.26        8.58      3.37 o 
   2  -9   7        0.01        1.23      2.45 o 
   3  -9   7        1.33        0.31      2.30 o 
   4  -9   7        0.14       -1.53      2.30 o 
   5  -9   7        7.82        6.90      3.22 o 
  -2  -8   7        5.07        3.83      3.37 o 
  -1  -8   7       14.52       16.55      4.14 o 
   0  -8   7        3.07        0.15      2.60 o 
   1  -8   7        6.77        4.29      2.76 o 
   2  -8   7       64.37       77.09      7.51 o 
   3  -8   7       10.44        9.96      3.22 o 
   4  -8   7       46.20       51.34      5.82 o 
   5  -8   7        0.17       -1.51      1.51 o 
   6  -8   7        0.07       -1.54      2.53 o 
   7  -8   7        0.65        3.37      2.60 o 
  -3  -7   7        2.92        1.38      3.22 o 
  -2  -7   7        9.18        6.90      3.68 o 
  -1  -7   7       16.83       23.90      4.44 o 
   0  -7   7       14.43       17.16      3.83 o 
   1  -7   7       77.52       79.24      6.28 o 
   2  -7   7        2.40        1.00      2.15 o 
   3  -7   7       53.71       57.16      4.67 o 
   4  -7   7        0.44        0.28      1.51 o 
   5  -7   7       11.37       17.34      3.14 o 
   6  -7   7       31.02       27.68      3.60 o 
   7  -7   7       13.52       14.93      3.91 o 
   8  -7   7       18.98       22.07      4.44 o 
  -4  -6   7       14.71       15.78      4.75 o 
  -3  -6   7        6.46        7.81      3.83 o 
  -2  -6   7       48.70       44.29      6.13 o 
  -1  -6   7       10.63        6.13      2.91 o 
   0  -6   7       16.93       17.93      3.52 o 
   1  -6   7       53.13       62.02      4.67 o 
   2  -6   7       47.09       37.86      5.59 o 
   3  -6   7       39.83       43.41      3.94 o 
   4  -6   7      209.31      218.08      8.05 o 
   5  -6   7       86.54       89.49      4.80 o 
   6  -6   7       51.29       62.59      4.69 o 
   7  -6   7       40.94       34.90      3.67 o 
   8  -6   7       21.28       23.14      4.29 o 
   9  -6   7       12.61       12.56      3.83 o 
  -5  -5   7        1.50        0.92      3.37 o 
  -4  -5   7       30.33       25.44      5.67 o 
  -3  -5   7        1.18       -1.99      2.45 o 
  -2  -5   7       70.58       74.79      7.36 o 
  -1  -5   7       10.98       14.56      3.37 o 
   0  -5   7       46.00       46.59      5.36 o 
   1  -5   7      321.13      333.89     10.46 o 
   2  -5   7      441.41      460.68     13.30 o 
   3  -5   7       30.81       28.38      2.90 o 
   4  -5   7        2.85        3.11      1.47 o 
   5  -5   7      282.33      313.45     10.06 o 
   6  -5   7      183.77      200.16      8.97 o 
   7  -5   7       82.12       86.72      6.05 o 
   8  -5   7       47.28       37.39      5.36 o 
   9  -5   7        0.05       -1.53      1.84 o 
  10  -5   7        3.39        4.14      3.37 o 
  -5  -4   7        7.16        9.19      4.29 o 
  -4  -4   7       46.36       38.16      6.28 o 
  -3  -4   7       14.21       16.55      4.14 o 
  -2  -4   7       38.25       44.44      5.52 o 
  -1  -4   7      144.21      137.88      6.06 o 
   0  -4   7       38.32       36.50      3.23 o 
   1  -4   7        0.00       -0.38      1.19 o 
   2  -4   7      141.92      141.70      5.63 o 
   3  -4   7      425.70      424.09     11.98 o 
   4  -4   7       57.75       59.92      4.01 o 
   5  -4   7      167.54      168.35      6.43 o 
   6  -4   7        3.43        5.41      1.69 o 
   7  -4   7        3.97        0.71      1.38 o 
   8  -4   7       15.64       12.82      2.42 o 
   9  -4   7       40.81       37.85      5.21 o 
  10  -4   7       22.68       23.44      4.60 o 
  -6  -3   7        4.47        5.98      3.98 o 
  -5  -3   7        0.41        1.38      3.37 o 
  -4  -3   7       40.45       37.70      6.13 o 
  -3  -3   7      108.85      131.06      9.20 o 
  -2  -3   7        7.59        8.06      2.16 o 
  -1  -3   7       15.24       15.59      2.53 o 
   0  -3   7       55.18       61.33      5.75 o 
   1  -3   7      420.12      395.26     11.67 o 
   2  -3   7       75.01       74.37      4.14 o 
   3  -3   7       56.18       60.46      3.16 o 
   4  -3   7       40.45       39.26      2.94 o 
   5  -3   7       45.48       49.03      3.45 o 
   6  -3   7      550.23      541.39     14.72 o 
   7  -3   7       51.11       48.59      3.84 o 
   8  -3   7      137.46      155.37      7.51 o 
   9  -3   7       97.95      113.42      7.97 o 
  10  -3   7        0.02       -1.53      2.15 o 
  11  -3   7       16.58       26.20      5.21 o 
  -6  -2   7        6.21        5.52      3.83 o 
  -5  -2   7       37.30       48.12      6.74 o 
  -4  -2   7        0.69       -0.02      1.44 o 
  -3  -2   7       28.92       31.41      2.56 o 
  -2  -2   7       71.72       74.18      3.30 o 
  -1  -2   7       56.74       70.72      2.83 o 
   0  -2   7       36.88       42.39      2.19 o 
   1  -2   7       78.45       79.74      3.57 o 
   2  -2   7      131.15      129.32      4.75 o 
   3  -2   7       10.74        5.74      1.25 o 
   4  -2   7        4.39        5.39      1.18 o 
   5  -2   7       48.40       58.00      3.16 o 
   6  -2   7        8.78       13.64      1.95 o 
   7  -2   7       81.69       84.81      7.89 o 
   8  -2   7        9.92       12.87      2.28 o 
   9  -2   7      266.59      302.16     10.03 o 
  10  -2   7        2.22        4.44      2.60 o 
  11  -2   7       61.38       60.07      7.20 o 
  -7  -1   7        0.00        0.77      3.68 o 
  -6  -1   7        0.46        0.36      1.77 o 
  -5  -1   7       10.33       12.57      2.38 o 
  -4  -1   7        8.91       16.43      3.22 o 
  -3  -1   7        0.87        3.22      2.46 o 
  -2  -1   7       23.54       24.34      2.09 o 
  -1  -1   7       34.64       37.23      2.35 o 
   0  -1   7       84.04       90.16      2.97 o 
   1  -1   7        7.60        8.02      0.94 o 
   2  -1   7        9.21       17.80      1.73 o 
   3  -1   7      358.08      355.67      7.32 o 
   4  -1   7       83.38       73.40      3.28 o 
   5  -1   7       17.28       20.46      2.06 o 
   6  -1   7       73.04       69.19      3.49 o 
   7  -1   7       75.69       86.02      4.21 o 
   8  -1   7      451.53      493.57     14.35 o 
   9  -1   7        4.71       10.38      2.20 o 
  10  -1   7       38.72       32.79      5.06 o 
  11  -1   7       71.74       76.47      7.97 o 
  -7   0   7        0.12        2.00      1.95 o 
  -6   0   7       67.94       74.32      5.32 o 
  -5   0   7        0.03        0.96      1.61 o 
  -4   0   7        1.25        0.34      1.30 o 
  -3   0   7        6.81        4.56      2.14 o 
  -2   0   7        1.12        3.80      1.01 o 
  -1   0   7        5.35        5.46      1.10 o 
   0   0   7      451.84      470.59      9.63 o 
   1   0   7        0.69        0.14      0.69 o 
   2   0   7       63.46       64.37      7.05 o 
   3   0   7        0.87        0.90      0.67 o 
   4   0   7        0.18        5.44      1.04 o 
   5   0   7       30.54       29.49      2.35 o 
   6   0   7       23.10       25.26      3.68 o 
   7   0   7       26.78       28.21      2.68 o 
   8   0   7       99.16      110.40      5.03 o 
   9   0   7        0.00        1.16      1.36 o 
  10   0   7       21.98       22.53      4.14 o 
  11   0   7        2.80        2.15      2.60 o 
  -7   1   7        1.33        3.10      2.13 o 
  -6   1   7        0.40        3.65      1.90 o 
  -5   1   7        0.94        1.26      1.50 o 
  -4   1   7        0.95        0.33      2.53 o 
  -3   1   7        5.30        8.07      1.64 o 
  -2   1   7      160.90      183.69      4.98 o 
  -1   1   7       12.57       14.24      1.40 o 
   0   1   7       84.80       97.87      6.34 o 
   1   1   7       37.85       35.86      1.71 o 
   2   1   7        0.54        0.87      0.50 o 
   3   1   7      133.78      114.08      6.59 o 
   4   1   7       23.30       26.11      1.75 o 
   5   1   7        0.38       -0.46      1.00 o 
   6   1   7      140.55      137.85      5.01 o 
   7   1   7      231.69      238.20      8.28 o 
   8   1   7       35.23       36.80      6.21 o 
   9   1   7       74.59       74.98      4.56 o 
  10   1   7       46.81       47.32      4.17 o 
  11   1   7        0.00        0.46      2.30 o 
  12   1   7       10.47       15.17      4.44 o 
  -7   2   7       17.87       19.64      3.27 o 
  -6   2   7        1.10        0.44      1.42 o 
  -5   2   7       26.60       25.99      3.08 o 
  -4   2   7       31.61       35.94      6.44 o 
  -3   2   7       15.40       17.76      2.16 o 
  -2   2   7       31.41       35.26      2.18 o 
  -1   2   7       37.00       36.26      2.54 o 
   0   2   7      122.60      135.03      3.62 o 
   1   2   7       83.46       79.83      4.14 o 
   2   2   7       49.08       48.28      3.98 o 
   3   2   7        0.09       -1.23      1.23 o 
   4   2   7       32.47       28.35      3.83 o 
   5   2   7       78.34       72.40      3.06 o 
   6   2   7       47.38       50.57      2.95 o 
   7   2   7      169.90      184.51      6.48 o 
   8   2   7       89.25       85.37      5.52 o 
   9   2   7        0.25        0.69      1.41 o 
  10   2   7       14.62       12.03      2.39 o 
  11   2   7        8.47       11.03      3.52 o 
  -7   3   7        1.80       -0.46      2.15 o 
  -6   3   7       27.31       28.96      4.75 o 
  -5   3   7       47.01       44.59      5.06 o 
  -4   3   7        4.09        2.30      1.69 o 
  -3   3   7       82.01       74.49      5.21 o 
  -2   3   7        1.08        0.31      1.23 o 
  -1   3   7       50.72       56.15      2.86 o 
   0   3   7      180.41      170.29      5.46 o 
   1   3   7       14.64       14.12      2.91 o 
   2   3   7      296.28      321.02     13.50 o 
   3   3   7       17.67       16.86      3.06 o 
   4   3   7      200.49      218.86     10.74 o 
   5   3   7      181.85      163.01      9.05 o 
   6   3   7      271.38      287.01     13.50 o 
   7   3   7       20.49       21.91      3.98 o 
   8   3   7      159.64      168.80      9.97 o 
   9   3   7       17.19       21.76      4.14 o 
  10   3   7       11.22       14.56      3.98 o 
  -7   4   7        0.13        0.46      2.30 o 
  -6   4   7        5.18        5.67      2.45 o 
  -5   4   7       80.76       73.57      6.74 o 
  -4   4   7        3.88        1.07      1.38 o 
  -3   4   7       45.18       42.91      4.60 o 
  -2   4   7        4.61        6.13      1.99 o 
  -1   4   7       21.82       20.04      3.45 o 
   0   4   7       23.58       18.67      3.45 o 
   1   4   7       45.13       46.80      2.64 o 
   2   4   7        1.10        2.91      1.84 o 
   3   4   7      145.57      130.79      7.67 o 
   4   4   7        7.11        4.29      2.30 o 
   5   4   7        2.22        1.84      1.99 o 
   6   4   7       14.54       14.86      3.22 o 
   7   4   7       65.56       67.44      6.90 o 
   8   4   7        0.02       -1.84      1.84 o 
   9   4   7        2.14        4.44      2.91 o 
  10   4   7        0.04        1.99      2.45 o 
  11   4   7        0.41       -0.77      2.76 o 
  -6   5   7        0.00       -1.53      1.53 o 
  -5   5   7        2.84        2.30      1.99 o 
  -4   5   7       40.70       45.67      5.21 o 
  -3   5   7       25.82       21.91      3.37 o 
  -2   5   7       36.05       34.33      3.83 o 
  -1   5   7        7.52        7.13      1.41 o 
   0   5   7        6.26        6.06      1.36 o 
   1   5   7       64.17       64.53      4.90 o 
   2   5   7        3.90        5.21      2.15 o 
   3   5   7       82.24       86.60      6.13 o 
   4   5   7       11.54       11.03      2.91 o 
   5   5   7       88.43       86.14      6.59 o 
   6   5   7       14.45       14.40      3.52 o 
   7   5   7       92.84      102.39      7.82 o 
   8   5   7       20.75       17.47      3.98 o 
   9   5   7        0.12       -1.99      1.99 o 
  10   5   7        0.01        1.53      2.60 o 
  11   5   7        7.55        5.98      3.52 o 
  -6   6   7        6.24        7.05      2.91 o 
  -5   6   7       15.67       19.00      3.83 o 
  -4   6   7       31.01       29.88      4.29 o 
  -3   6   7       57.00       75.71      5.52 o 
  -2   6   7       11.84        8.27      2.45 o 
  -1   6   7        2.33        0.00      1.23 o 
   0   6   7       46.40       45.72      3.14 o 
   1   6   7        9.10       12.56      2.76 o 
   2   6   7       54.58       52.57      5.36 o 
   3   6   7        5.77        7.66      2.76 o 
   4   6   7       65.83       71.27      6.90 o 
   5   6   7       77.64       78.63      7.66 o 
   6   6   7       10.52       13.48      3.68 o 
   7   6   7       37.32       26.66      4.75 o 
   8   6   7        0.30       -2.15      2.15 o 
   9   6   7        0.00       -1.07      2.30 o 
  10   6   7        0.79        3.22      3.06 o 
  -5   7   7        0.85        0.31      1.84 o 
  -4   7   7        1.34        4.60      2.45 o 
  -3   7   7       10.28        9.35      2.60 o 
  -2   7   7       67.98       76.78      5.36 o 
  -1   7   7        6.05        5.36      1.84 o 
   0   7   7       29.30       23.03      2.35 o 
   1   7   7       11.13       11.65      2.91 o 
   2   7   7        0.02       -0.15      1.84 o 
   3   7   7        5.79        4.29      2.60 o 
   4   7   7       73.34       82.46      6.90 o 
   5   7   7        0.93        2.91      2.45 o 
   6   7   7       25.64       29.73      4.90 o 
   7   7   7       34.85       29.88      5.36 o 
   8   7   7        0.07        1.53      2.76 o 
   9   7   7        8.69        9.96      3.83 o 
  10   7   7        0.13       -1.53      2.76 o 
  -5   8   7        0.44       -0.46      1.99 o 
  -4   8   7       13.03        5.52      2.60 o 
  -3   8   7       12.31       13.33      3.06 o 
  -2   8   7       17.39       23.14      3.68 o 
  -1   8   7       51.87       51.80      5.21 o 
   0   8   7       41.99       37.35      3.12 o 
   1   8   7       29.29       32.49      4.90 o 
   2   8   7       11.48       13.64      3.68 o 
   3   8   7       17.06       18.85      4.14 o 
   4   8   7       11.68       13.64      3.83 o 
   5   8   7        2.66        3.52      2.76 o 
   6   8   7       25.82       25.74      4.90 o 
   7   8   7        0.00       -1.84      2.15 o 
   8   8   7        5.29        5.98      3.37 o 
   9   8   7        0.25        0.77      2.76 o 
  -4   9   7        0.59       -0.77      1.69 o 
  -3   9   7        5.12        5.98      2.15 o 
  -2   9   7        1.72        2.45      1.69 o 
  -1   9   7        7.05        7.20      2.15 o 
   0   9   7        0.11        0.61      1.38 o 
   1   9   7        0.00       -1.38      2.15 o 
   2   9   7        1.84        0.31      2.45 o 
   3   9   7        0.36       -0.46      2.30 o 
   4   9   7        3.40        1.53      2.76 o 
   5   9   7        0.05       -0.15      2.60 o 
   6   9   7        0.36        0.31      2.76 o 
   7   9   7        0.28       -0.61      2.91 o 
   8   9   7        4.52        2.15      3.22 o 
  -3  10   7        0.39       -0.31      1.84 o 
  -2  10   7        4.45        0.00      1.69 o 
  -1  10   7        0.53        2.91      1.84 o 
   0  10   7        9.25       10.11      2.60 o 
   1  10   7        4.41        5.21      3.06 o 
   2  10   7        3.19        2.91      3.06 o 
   3  10   7        0.26        1.69      2.91 o 
   4  10   7        0.44       -0.15      2.76 o 
   5  10   7       18.91       24.36      5.36 o 
   6  10   7        0.17        0.00      2.76 o 
   7  10   7        5.87        5.98      4.14 o 
  -1  11   7        0.10       -1.53      1.53 o 
   0  11   7        0.23       -0.31      1.53 o 
   1  11   7        3.52        5.98      2.15 o 
   2  11   7        0.04        0.77      3.06 o 
   3  11   7        2.60        4.60      3.52 o 
   4  11   7        1.55       -0.31      3.06 o 
   5  11   7        3.47        4.29      3.68 o 
   0  -8   8        4.83        7.05      3.37 o 
   1  -8   8        5.44        3.06      2.91 o 
   2  -8   8        2.70        2.30      2.60 o 
   3  -8   8        4.49       10.42      3.68 o 
   4  -8   8       11.34       12.46      2.83 o 
   5  -8   8       10.98        5.69      2.39 o 
   6  -8   8        0.82       -0.72      1.90 o 
  -2  -7   8        0.15       -0.92      2.91 o 
  -1  -7   8        0.18       -0.46      2.45 o 
   0  -7   8        1.09        2.60      2.76 o 
   1  -7   8        5.43        3.83      2.76 o 
   2  -7   8       23.66       20.33      3.09 o 
   3  -7   8        6.43        9.55      2.35 o 
   4  -7   8       60.41       71.54      5.82 o 
   5  -7   8        1.74        3.25      2.83 o 
   6  -7   8        2.71        2.24      2.60 o 
   7  -7   8       19.15       21.71      4.37 o 
   8  -7   8       15.53       18.23      4.44 o 
  -3  -6   8        7.94        0.77      3.37 o 
  -2  -6   8       50.26       49.50      6.59 o 
  -1  -6   8        1.23       10.27      3.68 o 
   0  -6   8       65.90       51.49      5.82 o 
   1  -6   8      148.49      143.88      6.48 o 
   2  -6   8       52.19       46.78      4.23 o 
   3  -6   8      129.57      140.46      8.74 o 
   4  -6   8       13.41       15.73      2.57 o 
   5  -6   8        1.10        3.90      1.69 o 
   6  -6   8        4.45        1.28      2.76 o 
   7  -6   8        1.38       -0.39      2.22 o 
   8  -6   8        0.37        0.15      2.45 o 
   9  -6   8       17.14       18.23      4.14 o 
  -4  -5   8        3.40        0.00      3.52 o 
  -3  -5   8        1.23        2.30      3.37 o 
  -2  -5   8        0.05        1.53      2.91 o 
  -1  -5   8        4.86        0.77      2.76 o 
   0  -5   8        3.15        1.99      1.84 o 
   1  -5   8       62.99       63.72      8.12 o 
   2  -5   8       16.51       18.85      4.52 o 
   3  -5   8      356.28      367.94     19.56 o 
   4  -5   8        4.94        7.08      1.83 o 
   5  -5   8       27.18       26.78      3.02 o 
   6  -5   8        3.06        1.71      1.61 o 
   7  -5   8        1.33        0.22      1.44 o 
   8  -5   8        9.44       11.44      2.83 o 
   9  -5   8        3.00        5.06      3.06 o 
  10  -5   8        1.80       -0.46      2.60 o 
  -4  -4   8        3.54       -2.15      2.91 o 
  -3  -4   8       39.06       35.40      5.82 o 
  -2  -4   8       63.18       67.74      7.05 o 
  -1  -4   8      118.69      121.23      5.89 o 
   0  -4   8      283.22      286.14     11.50 o 
   1  -4   8       42.52       42.36      3.60 o 
   2  -4   8      150.55      153.77      6.11 o 
   3  -4   8       85.73       87.93      4.42 o 
   4  -4   8       26.83       23.68      4.29 o 
   5  -4   8      130.58      128.19      9.66 o 
   6  -4   8        0.05       -0.98      1.29 o 
   7  -4   8        0.05        0.84      1.52 o 
   8  -4   8        1.10        2.60      1.76 o 
   9  -4   8       13.87       12.41      3.52 o 
  10  -4   8        5.22        6.44      3.06 o 
  -5  -3   8        0.09        0.92      3.52 o 
  -4  -3   8       50.71       50.57      7.20 o 
  -3  -3   8       64.45       65.90      7.51 o 
  -2  -3   8       49.01       58.82      4.76 o 
  -1  -3   8      163.64      167.54      6.82 o 
   0  -3   8      150.58      148.54      6.90 o 
   1  -3   8        5.45        3.21      1.36 o 
   2  -3   8      267.98      265.25      8.39 o 
   3  -3   8       61.30       69.78      3.64 o 
   4  -3   8        0.44       -0.32      2.30 o 
   5  -3   8      102.36       91.90      4.41 o 
   6  -3   8      203.87      212.79      7.49 o 
   7  -3   8       73.64       82.03      4.49 o 
   8  -3   8       29.92       34.44      3.52 o 
   9  -3   8        0.31        1.05      1.79 o 
  10  -3   8        5.91        5.67      3.22 o 
  11  -3   8        0.00        2.30      2.76 o 
  -5  -2   8        9.03       10.42      4.44 o 
  -4  -2   8        4.46        6.65      2.15 o 
  -3  -2   8      166.26      179.26      5.77 o 
  -2  -2   8      188.78      216.60      6.20 o 
  -1  -2   8      433.97      436.56     15.88 o 
   0  -2   8      140.69      137.96      5.62 o 
   1  -2   8       79.61       76.28      5.21 o 
   2  -2   8        9.72       13.90      2.68 o 
   3  -2   8       94.97       92.62      4.01 o 
   4  -2   8       40.30       31.79      2.69 o 
   5  -2   8       66.78       73.03      9.20 o 
   6  -2   8        0.28       -0.02      1.10 o 
   7  -2   8        4.66        3.03      2.07 o 
   8  -2   8      113.68      113.63      6.28 o 
   9  -2   8       46.05       48.84      5.82 o 
  10  -2   8       47.16       47.20      5.98 o 
  11  -2   8       22.84       24.21      4.90 o 
  -6  -1   8       36.86       42.00      5.13 o 
  -5  -1   8       55.43       67.00      5.04 o 
  -4  -1   8        0.20        0.64      1.92 o 
  -3  -1   8      131.64      126.13      5.90 o 
  -2  -1   8       44.98       51.31      3.11 o 
  -1  -1   8        2.44        2.44      1.26 o 
   0  -1   8        1.26        2.24      1.06 o 
   1  -1   8       67.52       77.94      2.73 o 
   2  -1   8       35.46       34.19      2.50 o 
   3  -1   8       10.45        9.34      1.40 o 
   4  -1   8       14.55       19.05      2.07 o 
   5  -1   8      129.88      127.84      4.90 o 
   6  -1   8        4.59        3.94      1.36 o 
   7  -1   8      216.42      231.95      7.86 o 
   8  -1   8       46.45       52.42      4.08 o 
   9  -1   8       30.78       31.67      3.45 o 
  10  -1   8        7.00        8.73      3.22 o 
  11  -1   8        5.35        7.35      3.37 o 
  -6   0   8        8.88       12.10      3.37 o 
  -5   0   8       23.14       21.84      3.09 o 
  -4   0   8       35.19       34.96      5.75 o 
  -3   0   8       14.70       18.45      4.67 o 
  -2   0   8      192.27      202.43      5.66 o 
  -1   0   8        8.31        8.76      1.51 o 
   0   0   8      732.69      736.51     14.50 o 
   1   0   8       11.13       12.73      1.47 o 
   2   0   8       16.03       19.89      1.40 o 
   3   0   8        2.89        2.69      0.92 o 
   4   0   8      197.81      212.60      6.45 o 
   5   0   8        9.43       10.75      1.53 o 
   6   0   8       18.10       19.65      2.15 o 
   7   0   8       30.70       30.64      2.87 o 
   8   0   8      293.28      310.23      9.87 o 
   9   0   8       21.07       19.91      5.36 o 
  10   0   8      277.80      307.58     10.40 o 
  11   0   8        0.08        0.77      2.15 o 
  -6   1   8        0.06       -0.61      1.99 o 
  -5   1   8        2.12        7.35      2.60 o 
  -4   1   8        2.90        5.52      2.60 o 
  -3   1   8       13.17       18.23      3.22 o 
  -2   1   8        8.82        7.63      1.66 o 
  -1   1   8        1.74        1.03      1.10 o 
   0   1   8       95.63       94.18      3.86 o 
   1   1   8        5.23        7.39      1.33 o 
   2   1   8       10.06        9.91      3.14 o 
   3   1   8      155.99      141.83      7.97 o 
   4   1   8        3.20        3.68      1.99 o 
   5   1   8        0.29        0.31      1.53 o 
   6   1   8       11.46        9.65      2.76 o 
   7   1   8      179.67      167.59      9.66 o 
   8   1   8      109.13      112.82      7.82 o 
   9   1   8        3.41        0.61      2.45 o 
  10   1   8        5.13        9.35      3.52 o 
  -6   2   8        0.43        0.77      2.45 o 
  -5   2   8        2.38        2.60      2.15 o 
  -4   2   8        4.52        5.98      2.30 o 
  -3   2   8       11.71        8.89      2.45 o 
  -2   2   8       57.39       61.61      4.60 o 
  -1   2   8       12.50       15.33      1.84 o 
   0   2   8       43.75       46.98      3.05 o 
   1   2   8       16.86       18.52      1.88 o 
   2   2   8        9.97       13.94      2.15 o 
   3   2   8       98.75       83.08      5.83 o 
   4   2   8        7.46        7.51      2.60 o 
   5   2   8       38.26       39.69      4.90 o 
   6   2   8       42.21       38.47      4.90 o 
   7   2   8      223.28      228.04     11.81 o 
   8   2   8      163.14      172.48     10.12 o 
   9   2   8      153.74      162.81      9.96 o 
  10   2   8       29.49       27.12      4.75 o 
  -6   3   8        0.34       -1.38      1.99 o 
  -5   3   8        0.15        1.69      1.84 o 
  -4   3   8        4.90        1.99      1.99 o 
  -3   3   8        0.29        1.84      1.53 o 
  -2   3   8       29.77       26.20      3.52 o 
  -1   3   8       23.42       22.28      4.14 o 
   0   3   8       43.68       46.21      3.14 o 
   1   3   8      218.93      212.65     16.64 o 
   2   3   8       57.45       51.80      5.21 o 
   3   3   8        5.22       12.10      2.76 o 
   4   3   8      104.28      109.30      7.05 o 
   5   3   8       19.61       20.38      3.68 o 
   6   3   8      220.75      215.32     11.35 o 
   7   3   8       95.99      108.21      7.82 o 
   8   3   8       71.15       81.38      7.82 o 
   9   3   8        6.55       11.95      3.52 o 
  10   3   8        5.47        3.22      2.60 o 
  11   3   8        0.10        0.46      2.91 o 
  -6   4   8        1.84       -1.07      1.99 o 
  -5   4   8        0.02       -0.92      1.84 o 
  -4   4   8        6.53        3.06      2.15 o 
  -3   4   8        7.75        7.97      2.30 o 
  -2   4   8       26.57       24.67      3.52 o 
  -1   4   8       12.70       16.67      3.14 o 
   0   4   8        2.94        1.78      1.03 o 
   1   4   8        9.68        5.36      1.30 o 
   2   4   8       46.13       43.68      4.75 o 
   3   4   8       39.11       40.61      4.90 o 
   4   4   8       27.82       34.63      4.60 o 
   5   4   8      135.55      131.54      8.43 o 
   6   4   8      300.43      302.67     14.57 o 
   7   4   8       27.06       33.10      5.06 o 
   8   4   8       64.69       59.46      6.74 o 
   9   4   8       49.88       54.86      6.74 o 
  10   4   8        0.00        3.22      2.91 o 
  11   4   8       10.11       12.41      3.98 o 
  -6   5   8        1.68        3.83      2.76 o 
  -5   5   8        1.75        0.61      1.99 o 
  -4   5   8        8.40        9.19      2.91 o 
  -3   5   8        3.22        5.36      2.30 o 
  -2   5   8        0.08       -0.46      1.38 o 
  -1   5   8        0.17        0.46      1.23 o 
   0   5   8       45.47       49.53      3.35 o 
   1   5   8       22.59       18.31      3.29 o 
   2   5   8       46.99       36.47      4.60 o 
   3   5   8      362.52      402.51     17.19 o 
   4   5   8       37.04       36.32      5.06 o 
   5   5   8      150.99      172.17      9.97 o 
   6   5   8       27.10       29.73      4.90 o 
   7   5   8       48.70       40.76      5.67 o 
   8   5   8        1.80        1.84      2.60 o 
   9   5   8       35.12       32.33      5.52 o 
  10   5   8        0.72       -0.31      2.30 o 
  11   5   8        6.91        1.53      3.22 o 
  -5   6   8        7.06        4.75      2.60 o 
  -4   6   8       25.08       24.36      4.14 o 
  -3   6   8       23.07       26.20      4.14 o 
  -2   6   8        0.02        1.99      1.53 o 
  -1   6   8       14.80       13.94      2.76 o 
   0   6   8        4.74        1.94      1.13 o 
   1   6   8       28.60       23.63      2.39 o 
   2   6   8       22.40       20.99      3.68 o 
   3   6   8        0.03        0.46      1.99 o 
   4   6   8       12.20       10.11      3.22 o 
   5   6   8       32.59       31.87      5.06 o 
   6   6   8       26.18       28.81      5.06 o 
   7   6   8        6.37        9.96      3.37 o 
   8   6   8       33.87       36.47      5.67 o 
   9   6   8       17.83       20.99      4.75 o 
  10   6   8        4.68        1.38      3.06 o 
  -5   7   8        2.34       -0.31      1.99 o 
  -4   7   8        0.33       -0.31      1.99 o 
  -3   7   8       20.20       22.07      3.83 o 
  -2   7   8        0.11        0.92      1.69 o 
  -1   7   8        1.99        0.61      1.53 o 
   0   7   8        3.64        2.76      1.69 o 
   1   7   8        1.30        4.19      1.42 o 
   2   7   8        1.92        2.30      2.30 o 
   3   7   8       16.74       16.70      3.83 o 
   4   7   8       63.21       57.32      6.59 o 
   5   7   8       64.90       61.30      7.05 o 
   6   7   8       66.58       76.78      8.12 o 
   7   7   8        1.77       -1.23      2.60 o 
   8   7   8        7.09        5.06      3.37 o 
   9   7   8        4.02        4.90      3.52 o 
  10   7   8        9.84       11.03      4.14 o 
  -4   8   8        0.43       -1.07      1.84 o 
  -3   8   8        4.00        1.38      1.84 o 
  -2   8   8        7.02       11.03      3.06 o 
  -1   8   8        0.06       -1.23      1.38 o 
   0   8   8        1.42        1.69      1.69 o 
   1   8   8       11.80       10.36      1.88 o 
   2   8   8       36.17       22.53      4.29 o 
   3   8   8       53.88       58.24      6.74 o 
   4   8   8        1.48        0.92      2.60 o 
   5   8   8       24.14       26.66      5.06 o 
   6   8   8        4.97        3.68      3.06 o 
   7   8   8        0.04        0.61      2.76 o 
   8   8   8       21.01       26.51      5.52 o 
   9   8   8        0.90       -0.31      2.91 o 
  -3   9   8       22.75       20.07      3.98 o 
  -2   9   8        2.00        3.68      2.30 o 
  -1   9   8       28.01       24.21      3.83 o 
   0   9   8        9.90        8.12      2.30 o 
   1   9   8        7.83        5.92      2.60 o 
   2   9   8        6.59        5.52      3.06 o 
   3   9   8       10.58       10.11      3.68 o 
   4   9   8       20.01       17.47      4.14 o 
   5   9   8       16.95       17.16      4.60 o 
   6   9   8        9.58       12.72      4.44 o 
   7   9   8        5.51        4.75      3.68 o 
   8   9   8        0.02       -0.61      2.76 o 
  -2  10   8        1.59        3.22      2.15 o 
  -1  10   8        0.44        0.61      1.69 o 
   0  10   8        3.32        1.07      1.69 o 
   1  10   8       19.79       16.55      3.22 o 
   2  10   8       15.32       16.55      4.60 o 
   3  10   8       34.11       38.77      6.28 o 
   4  10   8        5.37        9.19      3.98 o 
   5  10   8        0.02       -0.92      2.91 o 
   6  10   8        2.24        1.99      3.52 o 
   7  10   8        7.07        5.52      3.83 o 
   0  11   8        1.13       -0.61      1.38 o 
   1  11   8        0.00        0.77      1.69 o 
   2  11   8        1.72        1.38      3.06 o 
   3  11   8        0.29        2.60      3.52 o 
   4  11   8        0.04        1.69      3.22 o 
   0  -7   9       19.99       15.78      4.29 o 
   1  -7   9        0.58        0.00      2.30 o 
   2  -7   9       36.11       32.65      3.88 o 
   3  -7   9        0.62        1.12      1.79 o 
   4  -7   9        3.39        2.38      1.98 o 
   5  -7   9        4.65        6.22      1.76 o 
   6  -7   9        0.68        3.21      2.06 o 
   7  -7   9        2.29        4.44      3.83 o 
  -1  -6   9        0.70       -0.31      2.76 o 
   0  -6   9        0.05       -1.23      2.30 o 
   1  -6   9       18.17       19.58      4.21 o 
   2  -6   9        0.01       -1.39      1.39 o 
   3  -6   9        2.85        1.74      1.73 o 
   4  -6   9        5.21        5.94      2.06 o 
   5  -6   9        3.02        4.54      2.91 o 
   6  -6   9        1.52        1.80      1.83 o 
   7  -6   9        0.39       -1.66      1.66 o 
   8  -6   9       11.36       13.57      2.79 o 
  -2  -5   9        4.81        1.23      3.37 o 
  -1  -5   9        4.46        2.45      2.76 o 
   0  -5   9        2.89        3.16      1.98 o 
   1  -5   9        2.36        2.04      1.58 o 
   2  -5   9       73.73       79.32      5.52 o 
   3  -5   9       34.87       31.92      5.36 o 
   4  -5   9       33.58       33.97      3.45 o 
   5  -5   9       36.11       36.91      3.57 o 
   6  -5   9        2.94        7.41      2.06 o 
   7  -5   9        4.04        2.24      1.99 o 
   8  -5   9        5.60        3.28      2.06 o 
   9  -5   9        2.27        1.53      2.45 o 
  -3  -4   9        6.73       10.11      4.14 o 
  -2  -4   9        0.61        4.29      3.06 o 
  -1  -4   9       14.66       14.82      2.79 o 
   0  -4   9       57.01       46.13      4.16 o 
   1  -4   9       16.23       13.33      2.28 o 
   2  -4   9       82.46       71.39     11.11 o 
   3  -4   9       58.40       56.72      5.75 o 
   4  -4   9       73.08       70.58      4.25 o 
   5  -4   9       26.58       25.26      2.98 o 
   6  -4   9       42.70       40.69      5.36 o 
   7  -4   9       14.35       13.25      2.53 o 
   8  -4   9       21.84       23.35      3.14 o 
   9  -4   9        6.66        7.12      2.38 o 
  10  -4   9       21.80       31.72      5.36 o 
  -4  -3   9        4.65        6.44      3.83 o 
  -3  -3   9       34.13       38.92      6.13 o 
  -2  -3   9       12.67       14.19      4.29 o 
  -1  -3   9        0.07        2.35      1.79 o 
   0  -3   9       53.26       49.50      4.16 o 
   1  -3   9      158.76      148.52      6.29 o 
   2  -3   9       37.97       36.75      4.06 o 
   3  -3   9       85.46       76.61      4.25 o 
   4  -3   9       11.45        5.43      2.29 o 
   5  -3   9       13.42        8.49      1.84 o 
   6  -3   9       35.21       40.23      3.42 o 
   7  -3   9        1.73        2.93      1.66 o 
   8  -3   9       27.01       26.64      3.27 o 
   9  -3   9        4.66        5.29      2.17 o 
  10  -3   9        4.50        4.14      2.76 o 
  -2  -2   9        0.00        1.07      2.15 o 
  -1  -2   9      118.68      131.50      6.01 o 
   0  -2   9       37.70       40.99      3.56 o 
   1  -2   9       80.96       78.39      4.08 o 
   2  -2   9       78.08       73.12      4.60 o 
   3  -2   9       20.37       24.09      2.43 o 
   4  -2   9        1.46        1.02      1.07 o 
   5  -2   9      151.09      136.67      5.45 o 
   6  -2   9       22.21       17.87      2.27 o 
   7  -2   9      125.21      128.32      5.54 o 
   8  -2   9       20.82       24.93      3.02 o 
   9  -2   9        0.40       -0.67      1.61 o 
  10  -2   9        2.58        1.38      2.45 o 
  -5  -1   9       15.60       17.47      3.83 o 
  -4  -1   9       51.63       67.89      6.59 o 
  -3  -1   9        3.20        4.29      2.30 o 
  -2  -1   9        8.10        8.72      1.90 o 
  -1  -1   9      107.26      113.89      8.12 o 
   0  -1   9      132.96      144.56      8.74 o 
   1  -1   9       89.13       83.69      6.13 o 
   2  -1   9       14.08       14.86      3.22 o 
   3  -1   9       47.51       38.47      4.75 o 
   4  -1   9       65.53       55.02      5.82 o 
   5  -1   9      168.04      159.15      9.35 o 
   6  -1   9       17.40       18.08      3.83 o 
   7  -1   9       10.09        7.51      3.06 o 
   8  -1   9       16.18       22.37      4.44 o 
   9  -1   9        0.11       -1.99      1.99 o 
  10  -1   9        2.29       -0.31      2.76 o 
  -5   0   9        7.50        8.89      3.22 o 
  -4   0   9       54.03       58.39      6.13 o 
  -3   0   9        6.27        9.35      2.76 o 
  -2   0   9      378.80      414.77     11.82 o 
  -1   0   9        1.42        1.63      1.30 o 
   0   0   9      299.19      281.60      8.36 o 
   1   0   9        8.48       11.99      4.06 o 
   2   0   9        0.83        2.10      1.15 o 
   3   0   9        2.75        1.07      1.84 o 
   4   0   9       13.77       26.82      4.29 o 
   5   0   9        0.95        0.61      1.99 o 
   6   0   9      195.11      188.60     10.58 o 
   7   0   9       20.74       28.04      4.75 o 
   8   0   9       74.21       85.21      8.12 o 
   9   0   9       12.50       12.56      3.83 o 
  10   0   9        0.67       -0.92      2.91 o 
  -5   1   9       75.59       60.54      6.59 o 
  -4   1   9        3.26        1.69      1.99 o 
  -3   1   9       64.80       76.63      5.67 o 
  -2   1   9      128.63      144.09      7.82 o 
  -1   1   9      105.42       99.36      5.59 o 
   0   1   9      133.11      131.68      5.08 o 
   1   1   9      133.99      142.09      5.12 o 
   2   1   9        0.03       -0.76      0.76 o 
   3   1   9       86.69       90.99      3.77 o 
   4   1   9        7.92        6.59      2.45 o 
   5   1   9      320.20      289.96     13.81 o 
   6   1   9       20.45       21.45      3.98 o 
   7   1   9      207.44      213.45     11.50 o 
   8   1   9        0.16        1.69      2.30 o 
   9   1   9        8.09       14.25      3.68 o 
  10   1   9       51.82       60.53      7.20 o 
  11   1   9       10.83       17.47      4.60 o 
  -5   2   9       12.75       17.47      3.83 o 
  -4   2   9        2.52        5.98      2.76 o 
  -3   2   9      176.73      167.42      8.89 o 
  -2   2   9      204.94      208.07      9.81 o 
  -1   2   9      352.83      358.65     10.26 o 
   0   2   9      232.50      215.17      6.90 o 
   1   2   9       20.60       20.33      3.14 o 
   2   2   9        8.52        9.49      1.53 o 
   3   2   9       83.74       85.22      6.44 o 
   4   2   9      190.66      175.58      9.66 o 
   5   2   9       88.85      104.38      7.20 o 
   6   2   9        2.62        1.69      2.15 o 
   7   2   9        0.10       -1.84      1.84 o 
   8   2   9      326.44      372.60     17.49 o 
   9   2   9       19.93       17.01      4.29 o 
  10   2   9      101.25      105.14      8.43 o 
  11   2   9       19.30       28.96      5.52 o 
  -5   3   9        0.16        1.07      2.30 o 
  -4   3   9       36.34       34.33      4.75 o 
  -3   3   9       55.02       68.66      6.44 o 
  -2   3   9        0.29        1.99      1.99 o 
  -1   3   9       28.13       26.97      3.68 o 
   0   3   9      299.84      321.75      9.34 o 
   1   3   9      338.87      323.15      9.33 o 
   2   3   9      218.70      204.85      8.59 o 
   3   3   9      129.35      134.75      8.13 o 
   4   3   9       40.59       47.35      5.52 o 
   5   3   9      288.51      290.38     13.96 o 
   6   3   9      352.32      378.66     17.34 o 
   7   3   9       38.13       35.40      5.36 o 
   8   3   9       67.29       83.53      8.12 o 
   9   3   9       49.78       62.68      7.20 o 
  10   3   9        6.05        5.98      3.37 o 
  11   3   9       23.60       29.88      5.52 o 
  -5   4   9        5.99        5.82      2.91 o 
  -4   4   9       11.16       11.34      2.91 o 
  -3   4   9       24.23       17.62      3.37 o 
  -2   4   9       15.64       13.48      2.91 o 
  -1   4   9      135.63      121.56      6.75 o 
   0   4   9        6.24        7.69      1.61 o 
   1   4   9        9.77        9.86      1.77 o 
   2   4   9       32.10       30.08      2.64 o 
   3   4   9      837.55      837.70     31.36 o 
   4   4   9       38.70       41.22      5.21 o 
   5   4   9      220.87      225.28     12.11 o 
   6   4   9        3.63        1.84      2.60 o 
   7   4   9       49.21       62.37      7.05 o 
   8   4   9        2.04        4.29      3.06 o 
   9   4   9      109.71      128.91      9.50 o 
  10   4   9        0.13       -1.84      2.45 o 
  11   4   9       19.80       15.48      4.60 o 
  -5   5   9       13.54        9.96      3.22 o 
  -4   5   9       10.27        8.27      3.06 o 
  -3   5   9       21.96       26.97      4.29 o 
  -2   5   9        7.73        6.28      2.45 o 
  -1   5   9        2.65        1.38      1.69 o 
   0   5   9      109.99       97.42      4.44 o 
   1   5   9       80.66       77.27      3.82 o 
   2   5   9      216.47      210.94      7.05 o 
   3   5   9       82.52       79.24      6.28 o 
   4   5   9       16.54       16.09      3.68 o 
   5   5   9      309.57      341.01     16.26 o 
   6   5   9      244.68      289.85     14.72 o 
   7   5   9       15.49       20.69      4.60 o 
   8   5   9       32.77       36.47      5.82 o 
   9   5   9        0.39        0.92      2.60 o 
  10   5   9        2.17       -0.46      2.60 o 
  -4   6   9        5.72        7.35      2.91 o 
  -3   6   9       56.08       57.32      6.13 o 
  -2   6   9       31.14       25.44      3.83 o 
  -1   6   9       30.81       23.91      3.52 o 
   0   6   9        8.49        8.73      2.30 o 
   1   6   9        0.38        0.31      1.04 o 
   2   6   9       52.00       51.95      5.67 o 
   3   6   9        5.07        1.07      2.30 o 
   4   6   9       21.13       33.56      5.21 o 
   5   6   9      252.60      267.00     13.96 o 
   6   6   9       12.48       18.85      4.44 o 
   7   6   9       61.72       52.11      6.59 o 
   8   6   9      100.88      115.72      9.20 o 
   9   6   9        7.00        9.81      3.68 o 
  10   6   9       32.21       34.94      6.28 o 
  -4   7   9       13.32       14.56      3.68 o 
  -3   7   9        0.43        0.31      1.99 o 
  -2   7   9       18.45       22.68      3.83 o 
  -1   7   9        2.53        5.06      1.99 o 
   0   7   9       42.38       29.73      3.83 o 
   1   7   9       14.89       12.02      3.52 o 
   2   7   9       10.18        9.50      3.22 o 
   3   7   9        1.09        0.15      2.45 o 
   4   7   9       48.60       45.67      5.98 o 
   5   7   9       84.46       93.95      7.82 o 
   6   7   9        0.62       -1.07      2.30 o 
   7   7   9       80.26       77.40      8.43 o 
   8   7   9       29.21       30.19      5.67 o 
   9   7   9        1.16        0.92      3.06 o 
  -3   8   9       23.60       18.23      3.98 o 
  -2   8   9       12.29       12.72      3.06 o 
  -1   8   9        8.62        9.81      2.76 o 
   0   8   9       13.26        8.43      2.45 o 
   1   8   9        0.66        0.61      1.18 o 
   2   8   9        1.94        2.60      2.76 o 
   3   8   9        0.00        3.06      2.60 o 
   4   8   9       38.34       36.01      5.67 o 
   5   8   9        8.52       13.94      3.98 o 
   6   8   9       18.77       23.29      5.36 o 
   7   8   9       35.02       24.06      5.36 o 
   8   8   9        4.65        5.52      3.83 o 
  -2   9   9        2.37        3.37      2.30 o 
  -1   9   9        0.56        0.61      1.69 o 
   0   9   9       32.79       27.74      3.98 o 
   1   9   9        1.17       -0.92      1.38 o 
   2   9   9       12.81        5.06      3.37 o 
   3   9   9       26.63       26.82      5.06 o 
   4   9   9       14.51       12.41      4.14 o 
   5   9   9       11.55        7.20      3.68 o 
   6   9   9       13.53        9.19      4.14 o 
   7   9   9        0.34        0.61      2.91 o 
  -1  10   9        0.38       -1.69      1.69 o 
   0  10   9        6.37        6.13      2.45 o 
   1  10   9        1.05       -0.15      1.84 o 
   2  10   9        4.29        2.15      3.22 o 
   3  10   9       30.58       34.02      6.13 o 
   4  10   9        0.09       -0.46      3.06 o 
   5  10   9       15.10       15.48      4.90 o 
   6  10   9        2.69        7.81      4.29 o 
   1  -6  10        5.98        1.59      2.13 o 
   2  -6  10        0.03        0.34      1.69 o 
   3  -6  10        5.87        5.91      2.91 o 
   4  -6  10        1.15        0.22      1.79 o 
   5  -6  10        3.39        6.22      2.24 o 
   6  -6  10        8.89        9.41      2.54 o 
   7  -6  10        1.04        3.08      4.37 o 
  -1  -5  10        2.84        3.22      3.37 o 
   0  -5  10        2.45        1.23      2.06 o 
   1  -5  10        0.10       -0.14      1.68 o 
   2  -5  10        2.17        1.84      1.66 o 
   3  -5  10        0.75        0.78      1.61 o 
   4  -5  10        5.50        5.88      2.06 o 
   5  -5  10        0.21        1.91      1.69 o 
   6  -5  10        3.44        0.39      1.69 o 
   7  -5  10       10.70       14.33      2.72 o 
   8  -5  10       17.43       16.97      3.12 o 
  -1  -4  10        0.37       -1.53      2.60 o 
   0  -4  10        0.84        0.00      2.45 o 
   1  -4  10        2.34        1.69      2.76 o 
   2  -4  10       24.41       23.14      4.75 o 
   3  -4  10        7.92        5.67      3.06 o 
   4  -4  10       33.39       29.73      5.36 o 
   5  -4  10        0.52       -0.30      2.37 o 
   6  -4  10        6.49        4.32      3.06 o 
   7  -4  10       63.36       78.98      5.02 o 
   8  -4  10        2.05        3.06      3.06 o 
   9  -4  10       10.37       10.57      4.14 o 
  -2  -3  10        0.04       -2.30      2.60 o 
  -1  -3  10        7.32        4.29      3.22 o 
   0  -3  10        0.09       -1.23      2.15 o 
   1  -3  10        1.33        1.84      2.30 o 
   2  -3  10       26.20       20.84      4.14 o 
   3  -3  10        9.11        3.98      2.60 o 
   4  -3  10       49.02       35.25      5.21 o 
   5  -3  10        3.45        2.60      2.60 o 
   6  -3  10       16.58       19.77      4.44 o 
   7  -3  10        0.05       -0.46      2.30 o 
   8  -3  10        5.66        9.65      3.98 o 
   9  -3  10        0.44        0.77      2.91 o 
  -2  -2  10        7.35       10.11      3.83 o 
  -1  -2  10        6.36        8.12      3.22 o 
   0  -2  10       30.00       26.51      4.60 o 
   1  -2  10        0.76        2.30      2.45 o 
   2  -2  10        5.89       10.27      3.22 o 
   3  -2  10       13.60       12.11      3.37 o 
   4  -2  10       10.23        5.21      2.76 o 
   5  -2  10       22.19       20.99      4.29 o 
   6  -2  10       16.01        7.05      3.06 o 
   7  -2  10        3.25        3.98      2.60 o 
   8  -2  10      118.96      122.78      8.74 o 
   9  -2  10        1.85        5.82      3.22 o 
  10  -2  10        0.71        1.99      3.06 o 
  -2  -1  10        0.00        0.15      2.60 o 
  -1  -1  10       19.14       13.02      3.52 o 
   0  -1  10       39.34       38.77      5.21 o 
   1  -1  10       29.74       30.65      4.60 o 
   2  -1  10       89.71       83.99      6.59 o 
   3  -1  10       57.61       58.39      6.44 o 
   4  -1  10      155.50      135.68      8.74 o 
   5  -1  10       38.37       36.01      5.21 o 
   6  -1  10       38.37       37.39      5.36 o 
   7  -1  10        2.45        5.36      2.91 o 
   8  -1  10        0.21        3.52      2.76 o 
   9  -1  10        0.64       -2.30      2.30 o 
  10  -1  10        1.02        1.53      3.06 o 
  -4   0  10        7.64        6.28      2.91 o 
  -3   0  10        2.58        0.15      1.84 o 
  -2   0  10        7.82       10.73      2.91 o 
  -1   0  10        0.01        1.65      3.06 o 
   0   0  10       10.03       10.49      2.15 o 
   1   0  10        0.97        1.07      2.15 o 
   2   0  10        1.70        2.76      2.15 o 
   3   0  10        1.43        1.07      1.84 o 
   4   0  10        3.60       -1.23      1.69 o 
   5   0  10        8.19        5.06      2.76 o 
   6   0  10       16.63       17.16      3.98 o 
   7   0  10        2.22        1.99      2.45 o 
   8   0  10       10.01       14.10      3.83 o 
   9   0  10        1.69        3.98      2.76 o 
  10   0  10       13.31       22.52      4.90 o 
  11   0  10        0.00        3.98      3.37 o 
  -4   1  10        5.29        3.06      2.60 o 
  -3   1  10        1.15        3.22      2.30 o 
  -2   1  10       15.80       15.32      3.22 o 
  -1   1  10       54.78       55.59      3.97 o 
   0   1  10       99.16       97.13      4.49 o 
   1   1  10      110.89      107.43      4.57 o 
   2   1  10       60.83       57.64      3.34 o 
   3   1  10        2.23        3.52      1.25 o 
   4   1  10        4.79        2.76      1.10 o 
   5   1  10       12.08        6.74      2.76 o 
   6   1  10        2.97        2.91      2.45 o 
   7   1  10       13.31       14.25      3.83 o 
   8   1  10        6.18       10.27      3.52 o 
   9   1  10       18.07       21.76      4.75 o 
  10   1  10        5.50        5.06      3.37 o 
  11   1  10        6.64        7.05      3.83 o 
  -4   2  10        0.00       -1.07      1.99 o 
  -3   2  10       37.97       35.40      4.60 o 
  -2   2  10        0.35       -0.92      1.69 o 
  -1   2  10      159.12      182.43      9.04 o 
   0   2  10        2.04       -0.77      1.53 o 
   1   2  10      108.50      101.22      4.45 o 
   2   2  10        0.00        0.50      2.53 o 
   3   2  10       53.15       48.40      3.45 o 
   4   2  10       37.53       29.58      4.60 o 
   5   2  10      109.93      112.66      7.82 o 
   6   2  10        6.83        6.13      2.76 o 
   7   2  10       35.56       33.41      5.06 o 
   8   2  10        3.57        3.52      2.76 o 
   9   2  10        0.74        1.38      2.76 o 
  10   2  10        1.23        0.92      3.06 o 
  11   2  10        0.02       -2.91      2.91 o 
  -4   3  10        3.05        4.60      2.60 o 
  -3   3  10        6.11        5.52      2.45 o 
  -2   3  10       16.97       14.56      3.22 o 
  -1   3  10       77.10       76.78      5.67 o 
   0   3  10      181.83      178.94      6.40 o 
   1   3  10       60.52       67.27      4.27 o 
   2   3  10      178.81      182.75      6.37 o 
   3   3  10        0.04        0.85      1.06 o 
   4   3  10       71.37       51.50      5.82 o 
   5   3  10       59.64       52.11      6.28 o 
   6   3  10        7.41        6.44      3.06 o 
   7   3  10       25.28       29.57      5.06 o 
   8   3  10        8.08        6.90      3.37 o 
   9   3  10        0.44        0.00      2.60 o 
  10   3  10        0.04        1.53      2.91 o 
  11   3  10        3.66        1.84      3.22 o 
  -4   4  10       11.25       13.79      3.52 o 
  -3   4  10       74.72       77.85      7.05 o 
  -2   4  10       22.13       21.45      3.83 o 
  -1   4  10      115.90      120.79      7.20 o 
   0   4  10      131.54      133.64     11.11 o 
   1   4  10      107.11      119.59      5.06 o 
   2   4  10      176.20      177.88      6.37 o 
   3   4  10        0.08        1.53      2.30 o 
   4   4  10       12.20       12.11      3.22 o 
   5   4  10       28.65       29.42      4.90 o 
   6   4  10       15.50       15.48      3.98 o 
   7   4  10        0.02       -2.15      2.15 o 
   8   4  10        4.59        5.36      3.06 o 
   9   4  10        5.69        5.06      3.06 o 
  10   4  10        2.10        0.00      2.76 o 
  -4   5  10       11.83        9.81      3.22 o 
  -3   5  10        0.66       -0.15      1.99 o 
  -2   5  10        3.11        1.07      1.84 o 
  -1   5  10        0.23       -1.23      1.23 o 
   0   5  10      103.59      103.46      6.59 o 
   1   5  10       71.59       68.23      3.97 o 
   2   5  10      228.87      218.16      7.47 o 
   3   5  10      178.60      167.27      9.97 o 
   4   5  10       13.93       20.53      3.98 o 
   5   5  10        0.00       -0.61      2.45 o 
   6   5  10       11.14       12.56      3.83 o 
   7   5  10       28.19       27.58      5.21 o 
   8   5  10        0.95        1.23      2.76 o 
   9   5  10        4.33        3.98      3.22 o 
  10   5  10        3.31        3.52      3.22 o 
  -3   6  10        0.74        3.98      2.45 o 
  -2   6  10       87.59      102.69      7.20 o 
  -1   6  10        0.96       -1.07      1.69 o 
   0   6  10       50.32       50.11      5.36 o 
   1   6  10      152.49      170.91     10.73 o 
   2   6  10        0.35        0.11      1.25 o 
   3   6  10      103.44      104.38      7.66 o 
   4   6  10       23.00       18.23      4.14 o 
   5   6  10       13.81       18.08      4.29 o 
   6   6  10       52.61       59.61      7.36 o 
   7   6  10        7.66        8.43      3.83 o 
   8   6  10        0.02        5.06      3.52 o 
   9   6  10        8.87       11.19      4.14 o 
  -3   7  10       11.52        8.89      3.22 o 
  -2   7  10       20.12       25.44      4.29 o 
  -1   7  10        8.87        6.59      2.45 o 
   0   7  10       10.01        8.58      2.60 o 
   1   7  10       65.44       60.08      5.52 o 
   2   7  10        9.11        8.22      1.80 o 
   3   7  10       19.30       24.67      4.75 o 
   4   7  10        3.76       -0.46      2.30 o 
   5   7  10        1.01       -0.15      2.60 o 
   6   7  10        7.66        7.81      3.68 o 
   7   7  10       13.99       12.72      4.44 o 
   8   7  10        2.49        5.52      3.37 o 
   9   7  10        6.97       10.42      4.44 o 
  -2   8  10        0.27       -0.77      1.99 o 
  -1   8  10        8.74        7.51      2.91 o 
   0   8  10        0.49       -0.61      1.69 o 
   1   8  10        3.75        5.98      2.30 o 
   2   8  10       21.60       15.68      2.83 o 
   3   8  10       31.38       23.91      4.75 o 
   4   8  10       33.10       32.33      5.82 o 
   5   8  10       18.39       20.07      4.90 o 
   6   8  10        6.27        7.51      3.68 o 
   7   8  10        5.05        1.84      3.22 o 
   8   8  10        6.61        4.14      3.83 o 
  -1   9  10        1.30        0.15      1.84 o 
   0   9  10        0.89        1.07      1.84 o 
   1   9  10        6.52        5.67      2.15 o 
   2   9  10        2.65        0.94      1.76 o 
   3   9  10        9.89        6.90      3.68 o 
   4   9  10        0.21        0.92      3.06 o 
   5   9  10        0.74        4.14      3.37 o 
   6   9  10        0.00        0.15      2.91 o 
   7   9  10        1.55        8.12      4.14 o 
   1  10  10        0.54        3.22      2.30 o 
   2  10  10        2.83        1.38      1.99 o 
   3  10  10        0.59       -2.15      2.60 o 
   4  10  10       12.80        8.43      3.98 o 
   5  10  10        0.05        0.31      3.22 o 
   1  -5  11        0.39        4.29      3.37 o 
   2  -5  11        2.07        1.07      2.91 o 
   3  -5  11        0.02        1.99      2.91 o 
   4  -5  11        4.96        7.20      3.52 o 
   5  -5  11        0.10       -0.92      2.45 o 
   6  -5  11        0.28        2.91      3.22 o 
   7  -5  11        3.13        3.22      3.37 o 
   0  -4  11        1.50        5.06      3.68 o 
   1  -4  11        1.36        1.23      2.76 o 
   2  -4  11        9.29        8.89      3.68 o 
   3  -4  11        0.05       -1.99      1.99 o 
   4  -4  11        1.96        2.45      2.91 o 
   5  -4  11        0.24        1.84      2.76 o 
   6  -4  11        1.15        8.58      3.68 o 
   7  -4  11        1.57        3.68      3.06 o 
   8  -4  11        0.06        2.76      3.22 o 
  -1  -3  11        1.42        2.60      3.37 o 
   0  -3  11       16.08       16.09      4.29 o 
   1  -3  11        8.97        3.98      2.91 o 
   2  -3  11        3.40        0.00      2.15 o 
   3  -3  11       31.95       29.42      5.06 o 
   4  -3  11       16.61        9.65      3.37 o 
   5  -3  11        3.09        3.68      2.60 o 
   6  -3  11        3.55        3.52      2.91 o 
   7  -3  11        1.85        1.38      2.91 o 
   8  -3  11        6.28        5.21      3.37 o 
   9  -3  11        1.39        0.31      2.91 o 
  -1  -2  11        6.82        5.98      3.37 o 
   0  -2  11       11.51        7.05      3.37 o 
   1  -2  11       55.23       60.53      7.05 o 
   2  -2  11        8.87        5.21      2.76 o 
   3  -2  11        5.29        7.81      3.22 o 
   4  -2  11        1.94        5.67      3.06 o 
   5  -2  11       54.59       38.62      5.82 o 
   6  -2  11        0.18        0.31      2.76 o 
   7  -2  11       48.44       37.55      6.13 o 
   8  -2  11       12.92       19.77      4.60 o 
   9  -2  11        0.41       -1.07      2.60 o 
  -1  -1  11       14.14       12.72      3.98 o 
   0  -1  11        1.71        1.23      2.45 o 
   1  -1  11        2.03        1.23      2.45 o 
   2  -1  11        5.21        6.28      2.76 o 
   3  -1  11       64.10       40.61      5.67 o 
   4  -1  11       43.29       30.04      5.06 o 
   5  -1  11       99.28       84.76      8.28 o 
   6  -1  11       45.06       48.73      6.44 o 
   7  -1  11        0.06       -1.38      2.30 o 
   8  -1  11       14.97       19.31      4.60 o 
   9  -1  11       12.46       20.07      4.75 o 
  10  -1  11        9.33       18.54      4.90 o 
  -1   0  11        1.65        5.21      3.06 o 
   0   0  11        7.90       19.46      4.14 o 
   1   0  11        3.18        1.07      2.15 o 
   2   0  11       22.40       13.02      3.22 o 
   3   0  11        6.89        7.51      2.91 o 
   4   0  11       60.11       46.59      5.98 o 
   5   0  11       16.68       21.61      4.44 o 
   6   0  11      251.43      240.91     13.19 o 
   7   0  11        1.86        1.84      2.91 o 
   8   0  11       19.92       16.86      4.29 o 
   9   0  11        0.08       -0.31      2.60 o 
  10   0  11        3.25        5.52      3.37 o 
  -3   1  11        1.04        5.21      2.76 o 
  -2   1  11       19.93       31.11      4.44 o 
  -1   1  11        2.53       -0.61      1.69 o 
   0   1  11       27.31       30.06      3.29 o 
   1   1  11        4.25        3.40      1.44 o 
   2   1  11        1.06       -0.92      1.84 o 
   3   1  11      115.86      100.71      7.51 o 
   4   1  11       31.86       34.63      5.36 o 
   5   1  11      238.09      200.73     11.65 o 
   6   1  11        0.04       -0.46      2.45 o 
   7   1  11       48.91       39.54      5.98 o 
   8   1  11       18.72       20.38      4.44 o 
   9   1  11       26.08       32.64      5.67 o 
  10   1  11        0.00        1.99      3.06 o 
  -3   2  11       21.49       31.57      5.06 o 
  -2   2  11        0.87        1.53      1.99 o 
  -1   2  11        8.96        8.43      2.45 o 
   0   2  11       14.60       13.42      2.20 o 
   1   2  11        7.55        8.02      2.45 o 
   2   2  11        8.04        8.37      2.38 o 
   3   2  11       10.69       11.78      1.93 o 
   4   2  11        0.00       -0.06      1.04 o 
   5   2  11        9.89        8.43      3.22 o 
   6   2  11       16.23       14.25      3.68 o 
   7   2  11        7.47       10.27      3.68 o 
   8   2  11       85.29      101.77      8.28 o 
   9   2  11       14.32       19.15      4.60 o 
  10   2  11        8.68       11.65      4.44 o 
  -3   3  11        7.03       11.80      3.52 o 
  -2   3  11        0.04        4.90      2.30 o 
  -1   3  11        6.69        9.81      2.60 o 
   0   3  11        0.23       -0.61      1.69 o 
   1   3  11       35.91       41.72      3.46 o 
   2   3  11        5.43        3.52      3.91 o 
   3   3  11       15.47       12.92      2.04 o 
   4   3  11       81.85       71.59      3.99 o 
   5   3  11       16.41       11.34      3.52 o 
   6   3  11       99.51       96.10      7.66 o 
   7   3  11       19.65       15.02      4.29 o 
   8   3  11        0.56       -0.77      2.45 o 
   9   3  11        0.37        1.38      2.76 o 
  10   3  11        5.24        9.04      3.68 o 
  -3   4  11        9.22       14.25      3.52 o 
  -2   4  11        1.43        1.84      2.15 o 
  -1   4  11        4.76        3.22      2.30 o 
   0   4  11        4.21        3.22      1.99 o 
   1   4  11        0.25        1.19      1.39 o 
   2   4  11       19.87       24.82      2.76 o 
   3   4  11      139.41      128.36      7.66 o 
   4   4  11        5.16        4.44      2.60 o 
   5   4  11       63.85       52.41      6.59 o 
   6   4  11       20.18       14.10      3.98 o 
   7   4  11        0.18       -2.15      2.30 o 
   8   4  11       49.93       48.43      7.05 o 
   9   4  11        0.44        2.76      3.37 o 
  10   4  11       11.11       12.72      4.44 o 
  -2   5  11        0.01        1.69      2.30 o 
  -1   5  11        9.44       13.02      3.06 o 
   0   5  11        7.11        5.52      2.15 o 
   1   5  11        9.78        6.83      1.91 o 
   2   5  11       13.31       11.13      2.02 o 
   3   5  11      132.25      124.36      9.43 o 
   4   5  11        0.15        3.37      2.60 o 
   5   5  11       95.67      105.30      8.43 o 
   6   5  11       41.75       52.72      6.90 o 
   7   5  11        0.17        1.84      2.91 o 
   8   5  11       31.57       39.99      6.44 o 
   9   5  11        0.58       -1.69      2.45 o 
  -2   6  11        4.89        5.21      2.91 o 
  -1   6  11       10.49       13.18      3.37 o 
   0   6  11        9.84       11.49      2.76 o 
   1   6  11       17.92       15.32      3.06 o 
   2   6  11       26.80       24.70      3.45 o 
   3   6  11       23.41       28.24      4.67 o 
   4   6  11       47.92       45.05      6.13 o 
   5   6  11       13.44       16.24      4.29 o 
   6   6  11        0.01       -2.45      2.45 o 
   7   6  11        3.57        1.69      2.91 o 
   8   6  11        0.23       -0.92      2.60 o 
   9   6  11        3.48        3.98      3.83 o 
  -1   7  11        0.13       -0.92      1.69 o 
   0   7  11        3.30        4.60      2.15 o 
   1   7  11        7.50        6.28      2.15 o 
   2   7  11       12.35       11.24      2.91 o 
   3   7  11        1.92        2.54      1.53 o 
   4   7  11       25.34       29.57      5.21 o 
   5   7  11        5.61        2.30      3.06 o 
   6   7  11        3.34        3.52      3.22 o 
   7   7  11       10.09       11.65      4.29 o 
   8   7  11       45.82       60.84      8.28 o 
   0   8  11        3.93        4.29      2.45 o 
   1   8  11       15.08       15.02      3.37 o 
   2   8  11       36.56       34.26      3.35 o 
   3   8  11       17.38       14.12      4.44 o 
   4   8  11       17.93       17.16      4.44 o 
   5   8  11        0.74       -0.46      2.91 o 
   6   8  11        2.81        4.14      3.68 o 
   7   8  11        2.04        4.14      3.52 o 
   1   9  11        1.23        3.06      2.30 o 
   2   9  11        0.00        1.69      1.99 o 
   3   9  11        4.12        4.43      1.76 o 
   4   9  11        0.16        0.77      3.22 o 
   5   9  11        0.82        1.84      3.37 o 
   3  -4  12       14.38       19.15      4.90 o 
   4  -4  12        0.40        1.53      3.06 o 
   5  -4  12        0.57        0.00      2.60 o 
   6  -4  12        3.66        7.35      3.83 o 
   1  -3  12        5.12        6.90      3.83 o 
   2  -3  12        0.78        1.84      2.91 o 
   3  -3  12        0.07        0.77      2.76 o 
   4  -3  12        0.81        2.30      2.91 o 
   5  -3  12        0.03        1.23      2.91 o 
   6  -3  12       12.48       17.31      4.60 o 
   7  -3  12        0.65        1.53      2.76 o 
   0  -2  12        0.09        1.53      2.76 o 
   1  -2  12        3.09        2.60      2.91 o 
   2  -2  12        0.37        1.84      2.76 o 
   3  -2  12       12.78       16.86      4.29 o 
   4  -2  12        1.51        0.31      2.45 o 
   5  -2  12        6.68        8.27      3.68 o 
   6  -2  12        2.01        5.06      3.22 o 
   7  -2  12       20.88       19.92      4.90 o 
   8  -2  12        3.44        3.22      3.52 o 
   0  -1  12        2.71        2.91      2.76 o 
   1  -1  12        0.18        1.38      2.76 o 
   2  -1  12        3.65        2.45      2.45 o 
   3  -1  12        0.02        0.46      2.15 o 
   4  -1  12       19.48       21.45      4.60 o 
   5  -1  12        1.05        0.61      2.15 o 
   6  -1  12        0.29        3.83      2.91 o 
   7  -1  12        1.50        5.06      2.91 o 
   8  -1  12        0.12        0.46      2.60 o 
   9  -1  12        1.68       -1.07      3.06 o 
   0   0  12       27.03       22.07      4.75 o 
   1   0  12        6.46       11.65      3.52 o 
   2   0  12       67.02       68.96      7.51 o 
   3   0  12        5.71        9.04      3.52 o 
   4   0  12       13.71       11.03      3.52 o 
   5   0  12        2.18        1.23      2.60 o 
   6   0  12        0.52        0.15      2.30 o 
   7   0  12        0.62        3.68      3.06 o 
   8   0  12        6.10       11.80      4.29 o 
   9   0  12        6.62        1.53      3.37 o 
   0   1  12        0.94        1.53      2.45 o 
   1   1  12        2.25        7.51      3.37 o 
   2   1  12        8.98        7.20      3.06 o 
   3   1  12        0.78       -1.23      1.84 o 
   4   1  12        0.70        0.00      2.30 o 
   5   1  12        1.21        0.15      2.45 o 
   6   1  12       14.52       13.02      3.98 o 
   7   1  12        0.00       -0.92      2.15 o 
   8   1  12        0.34       -2.15      2.45 o 
   9   1  12        2.29        5.98      3.52 o 
  -1   2  12        0.05       -0.31      2.15 o 
   0   2  12       19.11       19.00      3.68 o 
   1   2  12       37.43       45.86      6.05 o 
   2   2  12       19.88       14.40      3.68 o 
   3   2  12        0.02        1.23      2.45 o 
   4   2  12        7.28        5.67      3.06 o 
   5   2  12       49.59       37.09      5.67 o 
   6   2  12       20.90       13.64      4.14 o 
   7   2  12        6.12        5.21      3.22 o 
   8   2  12        0.27       -1.38      2.60 o 
   9   2  12        0.05       -1.69      3.06 o 
  -1   3  12        0.00       -0.61      1.99 o 
   0   3  12        8.95        9.65      2.91 o 
   1   3  12       15.41       16.64      2.46 o 
   2   3  12        0.00        2.13      1.50 o 
   3   3  12       25.66       23.52      2.80 o 
   4   3  12        3.63        2.22      1.42 o 
   5   3  12        3.57       -0.61      2.30 o 
   6   3  12        0.92       -1.84      2.45 o 
   7   3  12       11.70        8.27      3.68 o 
   8   3  12        2.93        7.66      3.83 o 
   9   3  12        0.24        8.12      3.68 o 
  -1   4  12        2.94        6.74      2.76 o 
   0   4  12        0.28       -1.38      1.38 o 
   1   4  12        0.18       -0.63      1.47 o 
   2   4  12       10.62        8.03      3.22 o 
   3   4  12        1.02        1.88      1.44 o 
   4   4  12       19.88       20.55      3.29 o 
   5   4  12       26.22       27.12      4.90 o 
   6   4  12        0.62        0.15      2.60 o 
   7   4  12       38.45       34.63      5.82 o 
   8   4  12       11.58       12.11      4.14 o 
   9   4  12        0.67        1.23      2.91 o 
  -1   5  12        0.57        2.45      2.30 o 
   0   5  12        6.34        2.15      2.15 o 
   1   5  12        1.84        0.46      1.53 o 
   2   5  12        1.15        3.68      1.55 o 
   3   5  12        0.41       -1.08      1.08 o 
   4   5  12        0.85        2.69      2.22 o 
   5   5  12        2.35        7.05      3.52 o 
   6   5  12        4.66        5.82      3.37 o 
   7   5  12        0.11       -1.53      2.91 o 
   8   5  12        6.42        7.97      3.83 o 
   9   5  12        0.39        0.31      3.22 o 
   0   6  12        0.00        0.15      1.84 o 
   1   6  12       35.64       33.25      4.44 o 
   2   6  12        6.42        5.96      1.98 o 
   3   6  12       17.97       17.58      2.53 o 
   4   6  12        7.70        7.35      3.52 o 
   5   6  12        0.39       -2.60      2.60 o 
   6   6  12        2.20       -1.23      2.76 o 
   7   6  12       11.44       12.72      4.44 o 
   8   6  12        0.80        5.98      3.83 o 
   1   7  12        1.83        2.45      2.15 o 
   2   7  12       33.54       35.09      4.60 o 
   3   7  12        7.40        8.01      2.09 o 
   4   7  12        4.32        1.23      3.06 o 
   5   7  12        0.23        2.45      3.37 o 
   6   7  12        0.97       -0.46      2.60 o 
   7   7  12        1.07        5.06      3.68 o 
   2   8  12        0.84        1.84      1.84 o 
   3   8  12       16.46       16.14      3.68 o 
   4   8  12       11.02       13.18      4.14 o 
   5   8  12       14.09       13.64      4.44 o 
   3  -2  13        2.49        1.69      2.76 o 
   4  -2  13        1.97        1.53      2.60 o 
   5  -2  13        6.90       14.40      4.44 o 
   6  -2  13        1.99       -0.61      2.91 o 
   2  -1  13       14.94       18.69      4.75 o 
   3  -1  13        5.93        5.67      3.22 o 
   4  -1  13        0.12       -2.15      2.45 o 
   5  -1  13        0.01        2.15      2.45 o 
   6  -1  13        0.26        4.44      3.22 o 
   7  -1  13        4.95        7.51      3.52 o 
   1   0  13        0.11        2.60      3.06 o 
   2   0  13        0.00        1.99      2.76 o 
   3   0  13        0.84        0.92      2.76 o 
   4   0  13        1.10       -1.38      2.15 o 
   6   0  13        0.53       -1.84      2.30 o 
   7   0  13        0.69        0.31      2.60 o 
   8   0  13       15.45       14.40      4.44 o 
   1   1  13        3.47        4.60      3.06 o 
   2   1  13        3.88        4.29      2.91 o 
   3   1  13        0.30        0.15      2.60 o 
   4   1  13        1.88        1.23      2.60 o 
   5   1  13        5.03        4.90      3.22 o 
   6   1  13        0.17       -0.92      2.45 o 
   7   1  13        2.47       -0.15      2.76 o 
   8   1  13        0.32       -2.60      3.06 o 
   1   2  13        3.13        2.60      3.06 o 
   2   2  13        1.17        1.69      2.91 o 
   3   2  13       12.80       16.55      4.14 o 
   4   2  13        1.21        6.90      3.37 o 
   5   2  13        0.01        1.07      2.60 o 
   6   2  13        3.75        7.97      3.52 o 
   7   2  13        9.74       16.09      4.60 o 
   8   2  13       14.12       18.23      5.06 o 
   1   3  13        3.41        3.22      2.45 o 
   2   3  13        1.01        3.06      2.91 o 
   3   3  13        1.34       -0.92      2.60 o 
   4   3  13        1.04        1.07      2.45 o 
   5   3  13        0.00        3.22      2.91 o 
   6   3  13        2.89        0.15      2.60 o 
   7   3  13        7.20        3.37      3.06 o 
   8   3  13        0.01        1.23      3.22 o 
   1   4  13        1.70        1.38      1.99 o 
   2   4  13        8.24       10.22      2.83 o 
   3   4  13        1.13        4.47      1.84 o 
   4   4  13        1.94        2.81      1.64 o 
   5   4  13        1.68        6.12      1.81 o 
   6   4  13        0.00        0.31      2.76 o 
   7   4  13        0.18        1.07      2.91 o 
   8   4  13        0.01       -0.77      2.91 o 
   1   5  13        0.60        1.23      1.84 o 
   2   5  13        4.14        2.82      1.58 o 
   3   5  13        0.73        1.25      1.55 o 
   4   5  13        9.27       11.45      2.99 o 
   5   5  13        0.08        2.92      1.55 o 
   6   5  13       11.15       13.33      4.14 o 
   7   5  13        1.24        2.60      3.06 o 
   2   6  13        3.85        2.60      2.15 o 
   3   6  13        0.63        2.23      1.48 o 
   4   6  13        0.05        0.20      1.46 o 
   5   6  13        3.47        2.30      2.76 o 
   6   6  13        1.27       -2.30      2.30 o 
   4   2  14        5.63       11.03      3.98 o 
   5   2  14        7.85        9.19      3.83 o 
   4   3  14        0.92        0.15      2.91 o 
   5   3  14        0.41        1.69      3.06 o 
                                                 
